# Supplementary material for: In-Depth Multi-Approach Analysis of WGS Metagenomics Data Reveals Signatures Potentially Explaining Features in Periodontitis Stage Severity
Source: Dent J (Basel). 2025 Dec 8;13(12):590. doi: 10.3390/dj13120590 (PMC12731556; doi:10.3390/dj13120590)
Supplement: Supplementary file 1 [file dentistry-13-00590-s001.zip]

Archive with 8 entries (8 files):
- suppl_file_1_corr_matrix_and_VIF.txt
- suppl_file_2_permdisp_wgs.txt
- suppl_file_3_permdisp_mags.txt
- suppl_file_4_permdisp_pathways.txt
- suppl_file_5_stability_severity_all.xlsx
- suppl_file_6_stability_treatment_all.xlsx
- WGS Periodontitis Suppl Figs only.pdf
- WGS_Periodontitis_Suppl_Tables _rev1.pdf
