# Supplementary material for: In-Depth Multi-Approach Analysis of WGS Metagenomics Data Reveals Signatures Potentially Explaining Features in Periodontitis Stage Severity
Source: Dent J (Basel). 2025 Dec 8;13(12):590. doi: 10.3390/dj13120590 (PMC12731556; doi:10.3390/dj13120590)
Supplement: Supplementary file 1 [file dentistry-13-00590-s001.zip › suppl_file_1_corr_matrix_and_VIF.txt]

=== CORRELATION MATRIX ===
                                       Age_group BMI_group    Sex Arterial_hypertension Cardiovascular_diseases
Age_group                                  1.000    -0.351 -0.260                 0.432                   0.301
BMI_group                                 -0.351     1.000  0.281                 0.012                  -0.070
Sex                                       -0.260     0.281  1.000                 0.000                   0.247
Arterial_hypertension                      0.432     0.012  0.000                 1.000                   0.500
Cardiovascular_diseases                    0.301    -0.070  0.247                 0.500                   1.000
Rheumatoid_arthritis                       0.054     0.056 -0.277                -0.240                   0.160
Diabetes_mellitus                         -0.199     0.212  0.000                 0.040                   0.160
IBD                                        0.125     0.255  0.192                 0.222                  -0.111
Antibiotics_treatment_in_last_6_months    -0.225    -0.070  0.082                -0.167                   0.238
Smoking_status                            -0.448    -0.058  0.287                -0.331                  -0.308
Stage_of_severity_of_periodontitis        -0.019    -0.187  0.358                 0.083                   0.537
Treatment_of_periodontitis                -0.028     0.174 -0.144                 0.125                   0.000
Patient_category                          -0.130     0.201 -0.143                 0.000                  -0.082
                                       Rheumatoid_arthritis Diabetes_mellitus    IBD Antibiotics_treatment_in_last_6_months
Age_group                                             0.054            -0.199  0.125                                 -0.225
BMI_group                                             0.056             0.212  0.255                                 -0.070
Sex                                                  -0.277             0.000  0.192                                  0.082
Arterial_hypertension                                -0.240             0.040  0.222                                 -0.167
Cardiovascular_diseases                               0.160             0.160 -0.111                                  0.238
Rheumatoid_arthritis                                  1.000             0.462 -0.053                                  0.480
Diabetes_mellitus                                     0.462             1.000 -0.053                                  0.160
IBD                                                  -0.053            -0.053  1.000                                 -0.111
Antibiotics_treatment_in_last_6_months                0.480             0.160 -0.111                                  1.000
Smoking_status                                       -0.239            -0.239  0.055                                  0.166
Stage_of_severity_of_periodontitis                   -0.020            -0.020 -0.207                                  0.041
Treatment_of_periodontitis                           -0.240            -0.240 -0.167                                  0.000
Patient_category                                     -0.277            -0.277 -0.192                                 -0.082
                                       Smoking_status Stage_of_severity_of_periodontitis Treatment_of_periodontitis
Age_group                                      -0.448                             -0.019                     -0.028
BMI_group                                      -0.058                             -0.187                      0.174
Sex                                             0.287                              0.358                     -0.144
Arterial_hypertension                          -0.331                              0.083                      0.125
Cardiovascular_diseases                        -0.308                              0.537                      0.000
Rheumatoid_arthritis                           -0.239                             -0.020                     -0.240
Diabetes_mellitus                              -0.239                             -0.020                     -0.240
IBD                                             0.055                             -0.207                     -0.167
Antibiotics_treatment_in_last_6_months          0.166                              0.041                      0.000
Smoking_status                                  1.000                              0.144                     -0.083
Stage_of_severity_of_periodontitis              0.144                              1.000                     -0.062
Treatment_of_periodontitis                     -0.083                             -0.062                      1.000
Patient_category                                0.123                              0.072                      0.866
                                       Patient_category
Age_group                                        -0.130
BMI_group                                         0.201
Sex                                              -0.143
Arterial_hypertension                             0.000
Cardiovascular_diseases                          -0.082
Rheumatoid_arthritis                             -0.277
Diabetes_mellitus                                -0.277
IBD                                              -0.192
Antibiotics_treatment_in_last_6_months           -0.082
Smoking_status                                    0.123
Stage_of_severity_of_periodontitis                0.072
Treatment_of_periodontitis                        0.866
Patient_category                                  1.000

=== VIF VALUES ===
                             Age_group                              BMI_group                                    Sex 
                              2.563824                               2.341207                               2.724195 
                 Arterial_hypertension                Cardiovascular_diseases                   Rheumatoid_arthritis 
                              2.638817                               3.537663                               3.530970 
                     Diabetes_mellitus                                    IBD Antibiotics_treatment_in_last_6_months 
                              1.816394                               1.551596                               2.337492 
                        Smoking_status     Stage_of_severity_of_periodontitis             Treatment_of_periodontitis 
                              2.277435                               2.527085                               5.917843 
                      Patient_category 
                              6.687916 
