# Supplementary material for: In-Depth Multi-Approach Analysis of WGS Metagenomics Data Reveals Signatures Potentially Explaining Features in Periodontitis Stage Severity
Source: Dent J (Basel). 2025 Dec 8;13(12):590. doi: 10.3390/dj13120590 (PMC12731556; doi:10.3390/dj13120590)
Supplement: Supplementary file 1 [file dentistry-13-00590-s001.zip › suppl_file_2_permdisp_wgs.txt]

PERMDISP (method='bray') results for Age_group :

Permutation test for homogeneity of multivariate dispersions
Permutation: free
Number of permutations: 999

Response: Distances
          Df  Sum Sq   Mean Sq      F N.Perm Pr(>F)
Groups     3 0.02112 0.0070400 0.7294    999  0.533
Residuals 24 0.23163 0.0096512                     

PERMDISP (method='bray') results for BMI_group :

Permutation test for homogeneity of multivariate dispersions
Permutation: free
Number of permutations: 999

Response: Distances
          Df   Sum Sq  Mean Sq      F N.Perm Pr(>F)  
Groups     2 0.078562 0.039281 5.1301    999  0.012 *
Residuals 25 0.191424 0.007657                       
---
Signif. codes:  0 ‘***’ 0.001 ‘**’ 0.01 ‘*’ 0.05 ‘.’ 0.1 ‘ ’ 1

PERMDISP (method='bray') results for Sex :

Permutation test for homogeneity of multivariate dispersions
Permutation: free
Number of permutations: 999

Response: Distances
          Df   Sum Sq  Mean Sq      F N.Perm Pr(>F)   
Groups     1 0.069311 0.069311 10.926    999  0.006 **
Residuals 26 0.164941 0.006344                        
---
Signif. codes:  0 ‘***’ 0.001 ‘**’ 0.01 ‘*’ 0.05 ‘.’ 0.1 ‘ ’ 1

PERMDISP (method='bray') results for Cardiovascular_diseases :

Permutation test for homogeneity of multivariate dispersions
Permutation: free
Number of permutations: 999

Response: Distances
          Df   Sum Sq   Mean Sq      F N.Perm Pr(>F)
Groups     1 0.000338 0.0003378 0.0327    999  0.842
Residuals 26 0.268763 0.0103370                     

PERMDISP (method='bray') results for Rheumatoid_arthritis :

Permutation test for homogeneity of multivariate dispersions
Permutation: free
Number of permutations: 999

Response: Distances
          Df   Sum Sq   Mean Sq      F N.Perm Pr(>F)
Groups     1 0.002886 0.0028862 0.3322    999  0.597
Residuals 26 0.225894 0.0086882                     

PERMDISP (method='bray') results for Antibiotics_treatment_in_last_6_months :

Permutation test for homogeneity of multivariate dispersions
Permutation: free
Number of permutations: 999

Response: Distances
          Df   Sum Sq   Mean Sq      F N.Perm Pr(>F)
Groups     1 0.010792 0.0107924 1.3268    999  0.256
Residuals 26 0.211493 0.0081343                     

PERMDISP (method='bray') results for Smoking_status :

Permutation test for homogeneity of multivariate dispersions
Permutation: free
Number of permutations: 999

Response: Distances
          Df  Sum Sq  Mean Sq      F N.Perm Pr(>F)  
Groups     2 0.09403 0.047015 4.9561    999   0.02 *
Residuals 25 0.23716 0.009486                       
---
Signif. codes:  0 ‘***’ 0.001 ‘**’ 0.01 ‘*’ 0.05 ‘.’ 0.1 ‘ ’ 1

PERMDISP (method='bray') results for Stage_of_severity_of_periodontitis :

Permutation test for homogeneity of multivariate dispersions
Permutation: free
Number of permutations: 999

Response: Distances
          Df   Sum Sq   Mean Sq      F N.Perm Pr(>F)
Groups     1 0.000555 0.0005552 0.0536    999  0.849
Residuals 26 0.269095 0.0103498                     

PERMDISP (method='bray') results for Treatment_of_periodontitis :

Permutation test for homogeneity of multivariate dispersions
Permutation: free
Number of permutations: 999

Response: Distances
          Df   Sum Sq   Mean Sq      F N.Perm Pr(>F)
Groups     1 0.013076 0.0130759 1.3344    999  0.267
Residuals 26 0.254785 0.0097994                     
