# Supplementary material for: In-Depth Multi-Approach Analysis of WGS Metagenomics Data Reveals Signatures Potentially Explaining Features in Periodontitis Stage Severity
Source: Dent J (Basel). 2025 Dec 8;13(12):590. doi: 10.3390/dj13120590 (PMC12731556; doi:10.3390/dj13120590)
Supplement: Supplementary file 1 [file dentistry-13-00590-s001.zip › suppl_file_3_permdisp_mags.txt]

PERMDISP (method='bray') results for Age_group :

Permutation test for homogeneity of multivariate dispersions
Permutation: free
Number of permutations: 999

Response: Distances
          Df   Sum Sq   Mean Sq      F N.Perm Pr(>F)  
Groups     3 0.056503 0.0188344 2.4411    999  0.091 .
Residuals 24 0.185173 0.0077155                       
---
Signif. codes:  0 ‘***’ 0.001 ‘**’ 0.01 ‘*’ 0.05 ‘.’ 0.1 ‘ ’ 1

PERMDISP (method='bray') results for BMI_group :

Permutation test for homogeneity of multivariate dispersions
Permutation: free
Number of permutations: 999

Response: Distances
          Df   Sum Sq   Mean Sq      F N.Perm Pr(>F)
Groups     2 0.003142 0.0015709 0.1502    999  0.863
Residuals 25 0.261398 0.0104559                     

PERMDISP (method='bray') results for Sex :

Permutation test for homogeneity of multivariate dispersions
Permutation: free
Number of permutations: 999

Response: Distances
          Df   Sum Sq   Mean Sq      F N.Perm Pr(>F)
Groups     1 0.004741 0.0047408 0.3966    999  0.519
Residuals 26 0.310783 0.0119532                     

PERMDISP (method='bray') results for Cardiovascular_diseases :

Permutation test for homogeneity of multivariate dispersions
Permutation: free
Number of permutations: 999

Response: Distances
          Df   Sum Sq  Mean Sq      F N.Perm Pr(>F)
Groups     1 0.010179 0.010179 0.9404    999  0.322
Residuals 26 0.281436 0.010825                     

PERMDISP (method='bray') results for Rheumatoid_arthritis :

Permutation test for homogeneity of multivariate dispersions
Permutation: free
Number of permutations: 999

Response: Distances
          Df   Sum Sq  Mean Sq      F N.Perm Pr(>F)   
Groups     1 0.076504 0.076504 8.0228    999   0.01 **
Residuals 26 0.247930 0.009536                        
---
Signif. codes:  0 ‘***’ 0.001 ‘**’ 0.01 ‘*’ 0.05 ‘.’ 0.1 ‘ ’ 1

PERMDISP (method='bray') results for Antibiotics_treatment_in_last_6_months :

Permutation test for homogeneity of multivariate dispersions
Permutation: free
Number of permutations: 999

Response: Distances
          Df   Sum Sq   Mean Sq      F N.Perm Pr(>F)
Groups     1 0.009011 0.0090114 0.8034    999   0.35
Residuals 26 0.291613 0.0112159                     

PERMDISP (method='bray') results for Smoking_status :

Permutation test for homogeneity of multivariate dispersions
Permutation: free
Number of permutations: 999

Response: Distances
          Df   Sum Sq   Mean Sq      F N.Perm Pr(>F)
Groups     2 0.018774 0.0093869 0.8839    999  0.402
Residuals 25 0.265507 0.0106203                     

PERMDISP (method='bray') results for Stage_of_severity_of_periodontitis :

Permutation test for homogeneity of multivariate dispersions
Permutation: free
Number of permutations: 999

Response: Distances
          Df   Sum Sq   Mean Sq      F N.Perm Pr(>F)
Groups     1 0.000712 0.0007124 0.0741    999  0.764
Residuals 26 0.249841 0.0096093                     

PERMDISP (method='bray') results for Treatment_of_periodontitis :

Permutation test for homogeneity of multivariate dispersions
Permutation: free
Number of permutations: 999

Response: Distances
          Df  Sum Sq  Mean Sq     F N.Perm Pr(>F)
Groups     1 0.00856 0.008560 0.533    999  0.481
Residuals 26 0.41758 0.016061                    
