# Supplementary material for: In-Depth Multi-Approach Analysis of WGS Metagenomics Data Reveals Signatures Potentially Explaining Features in Periodontitis Stage Severity
Source: Dent J (Basel). 2025 Dec 8;13(12):590. doi: 10.3390/dj13120590 (PMC12731556; doi:10.3390/dj13120590)
Supplement: Supplementary file 1 [file dentistry-13-00590-s001.zip › suppl_file_4_permdisp_pathways.txt]

PERMDISP (method='bray') results for Age_group :

Permutation test for homogeneity of multivariate dispersions
Permutation: free
Number of permutations: 999

Response: Distances
          Df  Sum Sq  Mean Sq      F N.Perm Pr(>F)
Groups     3 0.51183 0.170610 2.0052    999  0.164
Residuals 24 2.04204 0.085085                     


PERMDISP (method='bray') results for BMI_group :

Permutation test for homogeneity of multivariate dispersions
Permutation: free
Number of permutations: 999

Response: Distances
          Df  Sum Sq Mean Sq      F N.Perm Pr(>F)
Groups     2 0.29382 0.14691 1.4588    999  0.275
Residuals 25 2.51766 0.10071                     


PERMDISP (method='bray') results for Sex :

Permutation test for homogeneity of multivariate dispersions
Permutation: free
Number of permutations: 999

Response: Distances
          Df  Sum Sq  Mean Sq     F N.Perm Pr(>F)
Groups     1 0.00856 0.008556 0.081    999  0.772
Residuals 26 2.74512 0.105581                    


PERMDISP (method='bray') results for Cardiovascular_diseases :

Permutation test for homogeneity of multivariate dispersions
Permutation: free
Number of permutations: 999

Response: Distances
          Df  Sum Sq  Mean Sq      F N.Perm Pr(>F)
Groups     1 0.04096 0.040964 0.4004    999  0.558
Residuals 26 2.65987 0.102303                     


PERMDISP (method='bray') results for Rheumatoid_arthritis :

Permutation test for homogeneity of multivariate dispersions
Permutation: free
Number of permutations: 999

Response: Distances
          Df  Sum Sq Mean Sq     F N.Perm Pr(>F)
Groups     1 0.16266 0.16266 1.573    999  0.178
Residuals 26 2.68864 0.10341                    

Warning in betadisper(dist_matrix, group = group) :
  some squared distances are negative and changed to zero

PERMDISP (method='bray') results for Antibiotics_treatment_in_last_6_months :

Permutation test for homogeneity of multivariate dispersions
Permutation: free
Number of permutations: 999

Response: Distances
          Df  Sum Sq  Mean Sq      F N.Perm Pr(>F)
Groups     1 0.08397 0.083975 0.7068    999  0.397
Residuals 26 3.08923 0.118816                     


PERMDISP (method='bray') results for Smoking_status :

Permutation test for homogeneity of multivariate dispersions
Permutation: free
Number of permutations: 999

Response: Distances
          Df Sum Sq  Mean Sq      F N.Perm Pr(>F)
Groups     2 0.0618 0.030901 0.2879    999  0.761
Residuals 25 2.6829 0.107315                     


PERMDISP (method='bray') results for Stage_of_severity_of_periodontitis :

Permutation test for homogeneity of multivariate dispersions
Permutation: free
Number of permutations: 999

Response: Distances
          Df  Sum Sq  Mean Sq      F N.Perm Pr(>F)
Groups     1 0.05308 0.053081 0.5116    999  0.466
Residuals 26 2.69786 0.103764                     


PERMDISP (method='bray') results for Treatment_of_periodontitis :

Permutation test for homogeneity of multivariate dispersions
Permutation: free
Number of permutations: 999

Response: Distances
          Df  Sum Sq  Mean Sq      F N.Perm Pr(>F)
Groups     1 0.07498 0.074980 0.7583    999  0.383
Residuals 26 2.57082 0.098878                     
