# Supplementary material for: In-Depth Multi-Approach Analysis of WGS Metagenomics Data Reveals Signatures Potentially Explaining Features in Periodontitis Stage Severity
Source: Dent J (Basel). 2025 Dec 8;13(12):590. doi: 10.3390/dj13120590 (PMC12731556; doi:10.3390/dj13120590)
Supplement: Supplementary file 1 [file dentistry-13-00590-s001.zip › suppl_file_5_stability_severity_all.xlsx]

## Sheet: stability_severity_mild
Taxon1	Taxon2	Selection_Frequency	Correlation	Edge_Type
SGB1561_Prevotella_nigrescens	SGB1411_group_Alloprevotella_tannerae	1	0.866576	Positive
SGB1411_group_Alloprevotella_tannerae	SGB1561_Prevotella_nigrescens	1	0.866576	Positive
SGB3920_Mogibacterium_timidum	SGB6627_Eubacterium_nodatum	1	0.884615	Positive
SGB6627_Eubacterium_nodatum	SGB3920_Mogibacterium_timidum	1	0.884615	Positive
SGB2497_Capnocytophaga_ochracea	SGB17007_Corynebacterium_matruchotii	0.98	0.840659	Positive
SGB2053_Tannerella_forsythia	SGB2057_Porphyromonas_gingivalis	0.98	0.89011	Positive
SGB2057_Porphyromonas_gingivalis	SGB2053_Tannerella_forsythia	0.98	0.89011	Positive
SGB17007_Corynebacterium_matruchotii	SGB2497_Capnocytophaga_ochracea	0.98	0.840659	Positive
SGB5896_Selenomonas_SGB5896	SGB5872_GGB4299_SGB5872	0.9	0.838843	Positive
SGB5872_GGB4299_SGB5872	SGB5896_Selenomonas_SGB5896	0.9	0.838843	Positive
SGB5935_GGB4333_SGB5935	SGB3607_Treponema_vincentii	0.88	0.788377	Positive
SGB3607_Treponema_vincentii	SGB5935_GGB4333_SGB5935	0.88	0.788377	Positive
SGB3613_Treponema_denticola	SGB15877_Actinomyces_dentalis	0.86	-0.734818	Negative
SGB3613_Treponema_denticola	SGB2057_Porphyromonas_gingivalis	0.86	0.745868	Positive
SGB5872_GGB4299_SGB5872	SGB3920_Mogibacterium_timidum	0.86	0.7978	Positive
SGB3920_Mogibacterium_timidum	SGB5872_GGB4299_SGB5872	0.86	0.7978	Positive
SGB15877_Actinomyces_dentalis	SGB3613_Treponema_denticola	0.86	-0.734818	Negative
SGB2057_Porphyromonas_gingivalis	SGB3613_Treponema_denticola	0.86	0.745868	Positive
SGB6007_Fusobacterium_nucleatum	SGB15877_Actinomyces_dentalis	0.84	-0.752747	Negative
SGB6007_Fusobacterium_nucleatum	SGB2057_Porphyromonas_gingivalis	0.84	0.708791	Positive
SGB3613_Treponema_denticola	SGB2053_Tannerella_forsythia	0.84	0.740343	Positive
SGB19315_Campylobacter_rectus	SGB6627_Eubacterium_nodatum	0.84	0.77029	Positive
SGB15877_Actinomyces_dentalis	SGB6007_Fusobacterium_nucleatum	0.84	-0.752747	Negative
SGB2057_Porphyromonas_gingivalis	SGB6007_Fusobacterium_nucleatum	0.84	0.708791	Positive
SGB6627_Eubacterium_nodatum	SGB19315_Campylobacter_rectus	0.84	0.77029	Positive
SGB2053_Tannerella_forsythia	SGB3613_Treponema_denticola	0.84	0.740343	Positive
SGB6939_Veillonella_parvula	SGB2052_Phocaeicola_abscessus	0.82	-0.752747	Negative
SGB2052_Phocaeicola_abscessus	SGB6939_Veillonella_parvula	0.82	-0.752747	Negative
SGB2053_Tannerella_forsythia	SGB17007_Corynebacterium_matruchotii	0.8	-0.697802	Negative
SGB17007_Corynebacterium_matruchotii	SGB2053_Tannerella_forsythia	0.8	-0.697802	Negative
SGB6627_Eubacterium_nodatum	SGB2053_Tannerella_forsythia	0.8	0.725275	Positive
SGB2053_Tannerella_forsythia	SGB6627_Eubacterium_nodatum	0.8	0.725275	Positive
SGB3613_Treponema_denticola	SGB6007_Fusobacterium_nucleatum	0.8	0.734818	Positive
SGB6007_Fusobacterium_nucleatum	SGB3613_Treponema_denticola	0.8	0.734818	Positive
SGB6627_Eubacterium_nodatum	SGB2057_Porphyromonas_gingivalis	0.78	0.747253	Positive
SGB19315_Campylobacter_rectus	SGB2053_Tannerella_forsythia	0.78	0.715269	Positive
SGB2057_Porphyromonas_gingivalis	SGB6627_Eubacterium_nodatum	0.78	0.747253	Positive
SGB5935_GGB4333_SGB5935	SGB6627_Eubacterium_nodatum	0.78	0.71978	Positive
SGB2053_Tannerella_forsythia	SGB19315_Campylobacter_rectus	0.78	0.715269	Positive
SGB6627_Eubacterium_nodatum	SGB5935_GGB4333_SGB5935	0.78	0.71978	Positive
SGB1525_Prevotella_oris	SGB1458_Prevotella_conceptionensis	0.74	0.702634	Positive
SGB1458_Prevotella_conceptionensis	SGB1525_Prevotella_oris	0.74	0.702634	Positive
SGB2057_Porphyromonas_gingivalis	SGB15877_Actinomyces_dentalis	0.72	-0.681319	Negative
SGB15877_Actinomyces_dentalis	SGB2057_Porphyromonas_gingivalis	0.72	-0.681319	Negative
SGB5935_GGB4333_SGB5935	SGB3613_Treponema_denticola	0.72	0.723768	Positive
SGB3613_Treponema_denticola	SGB5935_GGB4333_SGB5935	0.72	0.723768	Positive
SGB5896_Selenomonas_SGB5896	SGB1561_Prevotella_nigrescens	0.66	0.698763	Positive
SGB5935_GGB4333_SGB5935	SGB3920_Mogibacterium_timidum	0.66	0.637363	Positive
SGB1561_Prevotella_nigrescens	SGB5896_Selenomonas_SGB5896	0.66	0.698763	Positive
SGB3920_Mogibacterium_timidum	SGB5935_GGB4333_SGB5935	0.66	0.637363	Positive
SGB2053_Tannerella_forsythia	SGB15877_Actinomyces_dentalis	0.64	-0.686813	Negative
SGB15877_Actinomyces_dentalis	SGB2053_Tannerella_forsythia	0.64	-0.686813	Negative
SGB19315_Campylobacter_rectus	SGB2057_Porphyromonas_gingivalis	0.62	0.657497	Positive
SGB6007_Fusobacterium_nucleatum	SGB2053_Tannerella_forsythia	0.62	0.60989	Positive
SGB3585_Treponema_socranskii	SGB5896_Selenomonas_SGB5896	0.62	0.726273	Positive
SGB2053_Tannerella_forsythia	SGB6007_Fusobacterium_nucleatum	0.62	0.60989	Positive
SGB2057_Porphyromonas_gingivalis	SGB19315_Campylobacter_rectus	0.62	0.657497	Positive
SGB5896_Selenomonas_SGB5896	SGB3585_Treponema_socranskii	0.62	0.726273	Positive
SGB3920_Mogibacterium_timidum	SGB2053_Tannerella_forsythia	0.6	0.631868	Positive
SGB2053_Tannerella_forsythia	SGB3920_Mogibacterium_timidum	0.6	0.631868	Positive
SGB5896_Selenomonas_SGB5896	SGB1411_group_Alloprevotella_tannerae	0.58	0.651515	Positive
SGB19315_Campylobacter_rectus	SGB5872_GGB4299_SGB5872	0.58	0.640496	Positive
SGB3585_Treponema_socranskii	SGB5872_GGB4299_SGB5872	0.58	0.660248	Positive
SGB1411_group_Alloprevotella_tannerae	SGB5896_Selenomonas_SGB5896	0.58	0.651515	Positive
SGB5872_GGB4299_SGB5872	SGB19315_Campylobacter_rectus	0.58	0.640496	Positive
SGB3585_Treponema_socranskii	SGB19315_Campylobacter_rectus	0.58	0.602476	Positive
SGB5935_GGB4333_SGB5935	SGB19315_Campylobacter_rectus	0.58	0.63824	Positive
SGB5872_GGB4299_SGB5872	SGB3585_Treponema_socranskii	0.58	0.660248	Positive
SGB19315_Campylobacter_rectus	SGB3585_Treponema_socranskii	0.58	0.602476	Positive
SGB19315_Campylobacter_rectus	SGB5935_GGB4333_SGB5935	0.58	0.63824	Positive
SGB1341_Bacteroidetes_oral_taxon_274	SGB15878_Actinomyces_oris	0.56	-0.643742	Negative
SGB3931_Eubacterium_brachy	SGB2053_Tannerella_forsythia	0.56	0.635489	Positive
SGB15878_Actinomyces_oris	SGB1341_Bacteroidetes_oral_taxon_274	0.56	-0.643742	Negative
SGB2053_Tannerella_forsythia	SGB3931_Eubacterium_brachy	0.56	0.635489	Positive
SGB8831_Desulfobulbus_oralis	SGB3931_Eubacterium_brachy	0.56	0.662191	Positive
SGB5896_Selenomonas_SGB5896	SGB3920_Mogibacterium_timidum	0.56	0.629987	Positive
SGB3920_Mogibacterium_timidum	SGB5896_Selenomonas_SGB5896	0.56	0.629987	Positive
SGB3931_Eubacterium_brachy	SGB8831_Desulfobulbus_oralis	0.56	0.662191	Positive
SGB17007_Corynebacterium_matruchotii	SGB15878_Actinomyces_oris	0.54	0.657497	Positive
SGB5872_GGB4299_SGB5872	SGB15878_Actinomyces_oris	0.54	-0.564738	Negative
SGB15878_Actinomyces_oris	SGB17007_Corynebacterium_matruchotii	0.54	0.657497	Positive
SGB1524_Prevotella_maculosa	SGB17007_Corynebacterium_matruchotii	0.54	0.642857	Positive
SGB17007_Corynebacterium_matruchotii	SGB1524_Prevotella_maculosa	0.54	0.642857	Positive
SGB5935_GGB4333_SGB5935	SGB2053_Tannerella_forsythia	0.54	0.60989	Positive
SGB8831_Desulfobulbus_oralis	SGB2497_Capnocytophaga_ochracea	0.54	-0.616065	Negative
SGB15878_Actinomyces_oris	SGB5872_GGB4299_SGB5872	0.54	-0.564738	Negative
SGB2497_Capnocytophaga_ochracea	SGB8831_Desulfobulbus_oralis	0.54	-0.616065	Negative
SGB2053_Tannerella_forsythia	SGB5935_GGB4333_SGB5935	0.54	0.60989	Positive
SGB3585_Treponema_socranskii	SGB1561_Prevotella_nigrescens	0.52	0.642857	Positive
SGB3613_Treponema_denticola	SGB19315_Campylobacter_rectus	0.52	0.591983	Positive
SGB19315_Campylobacter_rectus	SGB3613_Treponema_denticola	0.52	0.591983	Positive
SGB1561_Prevotella_nigrescens	SGB3585_Treponema_socranskii	0.52	0.642857	Positive
SGB5872_GGB4299_SGB5872	SGB17007_Corynebacterium_matruchotii	0.5	-0.541954	Negative
SGB1341_Bacteroidetes_oral_taxon_274	SGB2052_Phocaeicola_abscessus	0.5	0.620879	Positive
SGB3607_Treponema_vincentii	SGB2052_Phocaeicola_abscessus	0.5	0.551586	Positive
SGB1341_Bacteroidetes_oral_taxon_274	SGB2053_Tannerella_forsythia	0.5	0.565934	Positive
SGB2052_Phocaeicola_abscessus	SGB1341_Bacteroidetes_oral_taxon_274	0.5	0.620879	Positive
SGB2053_Tannerella_forsythia	SGB1341_Bacteroidetes_oral_taxon_274	0.5	0.565934	Positive
SGB5872_GGB4299_SGB5872	SGB6627_Eubacterium_nodatum	0.5	0.602476	Positive
SGB17007_Corynebacterium_matruchotii	SGB5872_GGB4299_SGB5872	0.5	-0.541954	Negative
SGB6627_Eubacterium_nodatum	SGB5872_GGB4299_SGB5872	0.5	0.602476	Positive
SGB6653_Parvimonas_micra	SGB5872_GGB4299_SGB5872	0.5	0.616232	Positive
SGB3607_Treponema_vincentii	SGB5872_GGB4299_SGB5872	0.5	0.524449	Positive
SGB5872_GGB4299_SGB5872	SGB6653_Parvimonas_micra	0.5	0.616232	Positive
SGB2052_Phocaeicola_abscessus	SGB3607_Treponema_vincentii	0.5	0.551586	Positive
SGB5872_GGB4299_SGB5872	SGB3607_Treponema_vincentii	0.5	0.524449	Positive
SGB6653_Parvimonas_micra	SGB17007_Corynebacterium_matruchotii	0.48	-0.60989	Negative
SGB5935_GGB4333_SGB5935	SGB2052_Phocaeicola_abscessus	0.48	0.604396	Positive
SGB5872_GGB4299_SGB5872	SGB1341_Bacteroidetes_oral_taxon_274	0.48	0.486933	Positive
SGB3920_Mogibacterium_timidum	SGB2497_Capnocytophaga_ochracea	0.48	-0.516484	Negative
SGB5872_GGB4299_SGB5872	SGB2497_Capnocytophaga_ochracea	0.48	-0.55846	Negative
SGB2497_Capnocytophaga_ochracea	SGB3920_Mogibacterium_timidum	0.48	-0.516484	Negative
SGB1341_Bacteroidetes_oral_taxon_274	SGB5872_GGB4299_SGB5872	0.48	0.486933	Positive
SGB2497_Capnocytophaga_ochracea	SGB5872_GGB4299_SGB5872	0.48	-0.55846	Negative
SGB17007_Corynebacterium_matruchotii	SGB6653_Parvimonas_micra	0.48	-0.60989	Negative
SGB2052_Phocaeicola_abscessus	SGB5935_GGB4333_SGB5935	0.48	0.604396	Positive
SGB1525_Prevotella_oris	SGB15878_Actinomyces_oris	0.46	0.585399	Positive
SGB19315_Campylobacter_rectus	SGB17007_Corynebacterium_matruchotii	0.46	-0.539203	Negative
SGB3920_Mogibacterium_timidum	SGB2052_Phocaeicola_abscessus	0.46	0.56044	Positive
SGB15878_Actinomyces_oris	SGB1525_Prevotella_oris	0.46	0.585399	Positive
SGB3920_Mogibacterium_timidum	SGB3931_Eubacterium_brachy	0.46	0.566713	Positive
SGB2052_Phocaeicola_abscessus	SGB3920_Mogibacterium_timidum	0.46	0.56044	Positive
SGB3931_Eubacterium_brachy	SGB3920_Mogibacterium_timidum	0.46	0.566713	Positive
SGB17007_Corynebacterium_matruchotii	SGB19315_Campylobacter_rectus	0.46	-0.539203	Negative
SGB2497_Capnocytophaga_ochracea	SGB2052_Phocaeicola_abscessus	0.44	-0.554945	Negative
SGB5872_GGB4299_SGB5872	SGB1411_group_Alloprevotella_tannerae	0.44	0.590909	Positive
SGB2052_Phocaeicola_abscessus	SGB2497_Capnocytophaga_ochracea	0.44	-0.554945	Negative
SGB6939_Veillonella_parvula	SGB3931_Eubacterium_brachy	0.44	-0.591472	Negative
SGB6653_Parvimonas_micra	SGB3920_Mogibacterium_timidum	0.44	0.565934	Positive
SGB19315_Campylobacter_rectus	SGB3920_Mogibacterium_timidum	0.44	0.640991	Positive
SGB1411_group_Alloprevotella_tannerae	SGB5872_GGB4299_SGB5872	0.44	0.590909	Positive
SGB3931_Eubacterium_brachy	SGB6939_Veillonella_parvula	0.44	-0.591472	Negative
SGB3920_Mogibacterium_timidum	SGB6653_Parvimonas_micra	0.44	0.565934	Positive
SGB3920_Mogibacterium_timidum	SGB19315_Campylobacter_rectus	0.44	0.640991	Positive
SGB2052_Phocaeicola_abscessus	SGB17007_Corynebacterium_matruchotii	0.42	-0.483516	Negative
SGB2057_Porphyromonas_gingivalis	SGB17007_Corynebacterium_matruchotii	0.42	-0.516484	Negative
SGB1341_Bacteroidetes_oral_taxon_274	SGB17007_Corynebacterium_matruchotii	0.42	-0.532967	Negative
SGB17007_Corynebacterium_matruchotii	SGB2052_Phocaeicola_abscessus	0.42	-0.483516	Negative
SGB5872_GGB4299_SGB5872	SGB2052_Phocaeicola_abscessus	0.42	0.497937	Positive
SGB17007_Corynebacterium_matruchotii	SGB2057_Porphyromonas_gingivalis	0.42	-0.516484	Negative
SGB2497_Capnocytophaga_ochracea	SGB1524_Prevotella_maculosa	0.42	0.543956	Positive
SGB17007_Corynebacterium_matruchotii	SGB1341_Bacteroidetes_oral_taxon_274	0.42	-0.532967	Negative
SGB1524_Prevotella_maculosa	SGB2497_Capnocytophaga_ochracea	0.42	0.543956	Positive
SGB6939_Veillonella_parvula	SGB19882_Candidatus_Nanosynsacchari_sp_TM7_ANC_38_39_G1_1	0.42	-0.478022	Negative
SGB2052_Phocaeicola_abscessus	SGB5872_GGB4299_SGB5872	0.42	0.497937	Positive
SGB19315_Campylobacter_rectus	SGB5896_Selenomonas_SGB5896	0.42	0.552342	Positive
SGB19882_Candidatus_Nanosynsacchari_sp_TM7_ANC_38_39_G1_1	SGB6939_Veillonella_parvula	0.42	-0.478022	Negative
SGB5896_Selenomonas_SGB5896	SGB19315_Campylobacter_rectus	0.42	0.552342	Positive
SGB17007_Corynebacterium_matruchotii	SGB15877_Actinomyces_dentalis	0.4	0.565934	Positive
SGB2053_Tannerella_forsythia	SGB15878_Actinomyces_oris	0.4	-0.522697	Negative
SGB6629_Filifactor_alocis	SGB15878_Actinomyces_oris	0.4	0.488184	Positive
SGB15877_Actinomyces_dentalis	SGB17007_Corynebacterium_matruchotii	0.4	0.565934	Positive
SGB3931_Eubacterium_brachy	SGB2052_Phocaeicola_abscessus	0.4	0.533701	Positive
SGB2057_Porphyromonas_gingivalis	SGB2016_Porphyromonas_endodontalis	0.4	0.565934	Positive
SGB2016_Porphyromonas_endodontalis	SGB2057_Porphyromonas_gingivalis	0.4	0.565934	Positive
SGB1561_Prevotella_nigrescens	SGB1524_Prevotella_maculosa	0.4	0.571429	Positive
SGB1524_Prevotella_maculosa	SGB1561_Prevotella_nigrescens	0.4	0.571429	Positive
SGB5872_GGB4299_SGB5872	SGB1561_Prevotella_nigrescens	0.4	0.552958	Positive
SGB15878_Actinomyces_oris	SGB2053_Tannerella_forsythia	0.4	-0.522697	Negative
SGB2052_Phocaeicola_abscessus	SGB3931_Eubacterium_brachy	0.4	0.533701	Positive
SGB15878_Actinomyces_oris	SGB6629_Filifactor_alocis	0.4	0.488184	Positive
SGB1561_Prevotella_nigrescens	SGB5872_GGB4299_SGB5872	0.4	0.552958	Positive
SGB6627_Eubacterium_nodatum	SGB17007_Corynebacterium_matruchotii	0.38	-0.450549	Negative
SGB3585_Treponema_socranskii	SGB2052_Phocaeicola_abscessus	0.38	0.532967	Positive
SGB8831_Desulfobulbus_oralis	SGB2053_Tannerella_forsythia	0.38	0.565197	Positive
SGB17007_Corynebacterium_matruchotii	SGB6627_Eubacterium_nodatum	0.38	-0.450549	Negative
SGB3613_Treponema_denticola	SGB6627_Eubacterium_nodatum	0.38	0.574594	Positive
SGB5872_GGB4299_SGB5872	SGB6629_Filifactor_alocis	0.38	-0.482604	Negative
SGB6653_Parvimonas_micra	SGB6629_Filifactor_alocis	0.38	-0.518156	Negative
SGB6629_Filifactor_alocis	SGB5872_GGB4299_SGB5872	0.38	-0.482604	Negative
SGB5935_GGB4333_SGB5935	SGB5872_GGB4299_SGB5872	0.38	0.489684	Positive
SGB6629_Filifactor_alocis	SGB6653_Parvimonas_micra	0.38	-0.518156	Negative
SGB2053_Tannerella_forsythia	SGB8831_Desulfobulbus_oralis	0.38	0.565197	Positive
SGB6627_Eubacterium_nodatum	SGB3613_Treponema_denticola	0.38	0.574594	Positive
SGB2052_Phocaeicola_abscessus	SGB3585_Treponema_socranskii	0.38	0.532967	Positive
SGB5872_GGB4299_SGB5872	SGB5935_GGB4333_SGB5935	0.38	0.489684	Positive
SGB2497_Capnocytophaga_ochracea	SGB15877_Actinomyces_dentalis	0.36	0.494505	Positive
SGB8831_Desulfobulbus_oralis	SGB15877_Actinomyces_dentalis	0.36	-0.474766	Negative
SGB2497_Capnocytophaga_ochracea	SGB15878_Actinomyces_oris	0.36	0.533701	Positive
SGB3920_Mogibacterium_timidum	SGB17007_Corynebacterium_matruchotii	0.36	-0.461538	Negative
SGB8831_Desulfobulbus_oralis	SGB17007_Corynebacterium_matruchotii	0.36	-0.491722	Negative
SGB8831_Desulfobulbus_oralis	SGB2052_Phocaeicola_abscessus	0.36	0.51433	Positive
SGB2497_Capnocytophaga_ochracea	SGB2053_Tannerella_forsythia	0.36	-0.461538	Negative
SGB5872_GGB4299_SGB5872	SGB2053_Tannerella_forsythia	0.36	0.473178	Positive
SGB15877_Actinomyces_dentalis	SGB2497_Capnocytophaga_ochracea	0.36	0.494505	Positive
SGB15878_Actinomyces_oris	SGB2497_Capnocytophaga_ochracea	0.36	0.533701	Positive
SGB2053_Tannerella_forsythia	SGB2497_Capnocytophaga_ochracea	0.36	-0.461538	Negative
SGB17007_Corynebacterium_matruchotii	SGB3920_Mogibacterium_timidum	0.36	-0.461538	Negative
SGB2053_Tannerella_forsythia	SGB5872_GGB4299_SGB5872	0.36	0.473178	Positive
SGB6653_Parvimonas_micra	SGB5896_Selenomonas_SGB5896	0.36	0.519945	Positive
SGB5896_Selenomonas_SGB5896	SGB6653_Parvimonas_micra	0.36	0.519945	Positive
SGB3607_Treponema_vincentii	SGB6653_Parvimonas_micra	0.36	0.456869	Positive
SGB15877_Actinomyces_dentalis	SGB8831_Desulfobulbus_oralis	0.36	-0.474766	Negative
SGB17007_Corynebacterium_matruchotii	SGB8831_Desulfobulbus_oralis	0.36	-0.491722	Negative
SGB2052_Phocaeicola_abscessus	SGB8831_Desulfobulbus_oralis	0.36	0.51433	Positive
SGB6653_Parvimonas_micra	SGB3607_Treponema_vincentii	0.36	0.456869	Positive
SGB19315_Campylobacter_rectus	SGB15878_Actinomyces_oris	0.34	-0.528926	Negative
SGB6939_Veillonella_parvula	SGB17007_Corynebacterium_matruchotii	0.34	0.516484	Positive
SGB2479_Capnocytophaga_gingivalis	SGB1458_Prevotella_conceptionensis	0.34	0.458571	Positive
SGB5825_group_Dialister_invisus	SGB1341_Bacteroidetes_oral_taxon_274	0.34	0.494505	Positive
SGB1458_Prevotella_conceptionensis	SGB2479_Capnocytophaga_gingivalis	0.34	0.458571	Positive
SGB6627_Eubacterium_nodatum	SGB2497_Capnocytophaga_ochracea	0.34	-0.395604	Negative
SGB5825_group_Dialister_invisus	SGB3931_Eubacterium_brachy	0.34	0.522697	Positive
SGB2497_Capnocytophaga_ochracea	SGB6627_Eubacterium_nodatum	0.34	-0.395604	Negative
SGB5896_Selenomonas_SGB5896	SGB6627_Eubacterium_nodatum	0.34	0.453921	Positive
SGB6627_Eubacterium_nodatum	SGB5896_Selenomonas_SGB5896	0.34	0.453921	Positive
SGB1341_Bacteroidetes_oral_taxon_274	SGB5825_group_Dialister_invisus	0.34	0.494505	Positive
SGB3931_Eubacterium_brachy	SGB5825_group_Dialister_invisus	0.34	0.522697	Positive
SGB17007_Corynebacterium_matruchotii	SGB6939_Veillonella_parvula	0.34	0.516484	Positive
SGB5935_GGB4333_SGB5935	SGB6653_Parvimonas_micra	0.34	0.434066	Positive
SGB15878_Actinomyces_oris	SGB19315_Campylobacter_rectus	0.34	-0.528926	Negative
SGB6653_Parvimonas_micra	SGB5935_GGB4333_SGB5935	0.34	0.434066	Positive
SGB1524_Prevotella_maculosa	SGB15877_Actinomyces_dentalis	0.32	0.445055	Positive
SGB19315_Campylobacter_rectus	SGB1411_group_Alloprevotella_tannerae	0.32	0.506887	Positive
SGB15877_Actinomyces_dentalis	SGB1524_Prevotella_maculosa	0.32	0.445055	Positive
SGB3920_Mogibacterium_timidum	SGB1341_Bacteroidetes_oral_taxon_274	0.32	0.532967	Positive
SGB19882_Candidatus_Nanosynsacchari_sp_TM7_ANC_38_39_G1_1	SGB2479_Capnocytophaga_gingivalis	0.32	-0.505495	Negative
SGB2479_Capnocytophaga_gingivalis	SGB19882_Candidatus_Nanosynsacchari_sp_TM7_ANC_38_39_G1_1	0.32	-0.505495	Negative
SGB6627_Eubacterium_nodatum	SGB3931_Eubacterium_brachy	0.32	0.459423	Positive
SGB3931_Eubacterium_brachy	SGB6627_Eubacterium_nodatum	0.32	0.459423	Positive
SGB6653_Parvimonas_micra	SGB6627_Eubacterium_nodatum	0.32	0.494505	Positive
SGB1341_Bacteroidetes_oral_taxon_274	SGB3920_Mogibacterium_timidum	0.32	0.532967	Positive
SGB6627_Eubacterium_nodatum	SGB6653_Parvimonas_micra	0.32	0.494505	Positive
SGB1411_group_Alloprevotella_tannerae	SGB19315_Campylobacter_rectus	0.32	0.506887	Positive
SGB3920_Mogibacterium_timidum	SGB1411_group_Alloprevotella_tannerae	0.3	0.514443	Positive
SGB5935_GGB4333_SGB5935	SGB1458_Prevotella_conceptionensis	0.3	0.49172	Positive
SGB2497_Capnocytophaga_ochracea	SGB1525_Prevotella_oris	0.3	0.473178	Positive
SGB5825_group_Dialister_invisus	SGB2479_Capnocytophaga_gingivalis	0.3	-0.505495	Negative
SGB1525_Prevotella_oris	SGB2497_Capnocytophaga_ochracea	0.3	0.473178	Positive
SGB5896_Selenomonas_SGB5896	SGB2497_Capnocytophaga_ochracea	0.3	-0.335626	Negative
SGB6653_Parvimonas_micra	SGB2497_Capnocytophaga_ochracea	0.3	-0.423077	Negative
SGB1411_group_Alloprevotella_tannerae	SGB3920_Mogibacterium_timidum	0.3	0.514443	Positive
SGB5825_group_Dialister_invisus	SGB3920_Mogibacterium_timidum	0.3	0.494505	Positive
SGB3607_Treponema_vincentii	SGB3920_Mogibacterium_timidum	0.3	0.401153	Positive
SGB2497_Capnocytophaga_ochracea	SGB5896_Selenomonas_SGB5896	0.3	-0.335626	Negative
SGB2479_Capnocytophaga_gingivalis	SGB5825_group_Dialister_invisus	0.3	-0.505495	Negative
SGB3920_Mogibacterium_timidum	SGB5825_group_Dialister_invisus	0.3	0.494505	Positive
SGB3607_Treponema_vincentii	SGB6939_Veillonella_parvula	0.3	-0.448511	Negative
SGB2497_Capnocytophaga_ochracea	SGB6653_Parvimonas_micra	0.3	-0.423077	Negative
SGB5935_GGB4333_SGB5935	SGB6007_Fusobacterium_nucleatum	0.3	0.445055	Positive
SGB3920_Mogibacterium_timidum	SGB3607_Treponema_vincentii	0.3	0.401153	Positive
SGB6939_Veillonella_parvula	SGB3607_Treponema_vincentii	0.3	-0.448511	Negative
SGB1458_Prevotella_conceptionensis	SGB5935_GGB4333_SGB5935	0.3	0.49172	Positive
SGB6007_Fusobacterium_nucleatum	SGB5935_GGB4333_SGB5935	0.3	0.445055	Positive
SGB2479_Capnocytophaga_gingivalis	SGB15877_Actinomyces_dentalis	0.28	-0.423077	Negative
SGB5935_GGB4333_SGB5935	SGB15877_Actinomyces_dentalis	0.28	-0.450549	Negative
SGB6007_Fusobacterium_nucleatum	SGB2016_Porphyromonas_endodontalis	0.28	0.456044	Positive
SGB6627_Eubacterium_nodatum	SGB1411_group_Alloprevotella_tannerae	0.28	0.445668	Positive
SGB6007_Fusobacterium_nucleatum	SGB1458_Prevotella_conceptionensis	0.28	0.425421	Positive
SGB3607_Treponema_vincentii	SGB1458_Prevotella_conceptionensis	0.28	0.378165	Positive
SGB19315_Campylobacter_rectus	SGB1561_Prevotella_nigrescens	0.28	0.475929	Positive
SGB6629_Filifactor_alocis	SGB1525_Prevotella_oris	0.28	0.44076	Positive
SGB3931_Eubacterium_brachy	SGB1341_Bacteroidetes_oral_taxon_274	0.28	0.448419	Positive
SGB6629_Filifactor_alocis	SGB1341_Bacteroidetes_oral_taxon_274	0.28	-0.348223	Negative
SGB15877_Actinomyces_dentalis	SGB2479_Capnocytophaga_gingivalis	0.28	-0.423077	Negative
SGB1341_Bacteroidetes_oral_taxon_274	SGB3931_Eubacterium_brachy	0.28	0.448419	Positive
SGB1411_group_Alloprevotella_tannerae	SGB6627_Eubacterium_nodatum	0.28	0.445668	Positive
SGB8831_Desulfobulbus_oralis	SGB6627_Eubacterium_nodatum	0.28	0.45781	Positive
SGB1525_Prevotella_oris	SGB6629_Filifactor_alocis	0.28	0.44076	Positive
SGB1341_Bacteroidetes_oral_taxon_274	SGB6629_Filifactor_alocis	0.28	-0.348223	Negative
SGB3585_Treponema_socranskii	SGB6629_Filifactor_alocis	0.28	-0.429011	Negative
SGB3607_Treponema_vincentii	SGB6629_Filifactor_alocis	0.28	-0.405367	Negative
SGB8831_Desulfobulbus_oralis	SGB6939_Veillonella_parvula	0.28	-0.51433	Negative
SGB19315_Campylobacter_rectus	SGB6939_Veillonella_parvula	0.28	-0.475929	Negative
SGB3585_Treponema_socranskii	SGB6653_Parvimonas_micra	0.28	0.483516	Positive
SGB2016_Porphyromonas_endodontalis	SGB6007_Fusobacterium_nucleatum	0.28	0.456044	Positive
SGB1458_Prevotella_conceptionensis	SGB6007_Fusobacterium_nucleatum	0.28	0.425421	Positive
SGB6627_Eubacterium_nodatum	SGB8831_Desulfobulbus_oralis	0.28	0.45781	Positive
SGB6939_Veillonella_parvula	SGB8831_Desulfobulbus_oralis	0.28	-0.51433	Negative
SGB1561_Prevotella_nigrescens	SGB19315_Campylobacter_rectus	0.28	0.475929	Positive
SGB6939_Veillonella_parvula	SGB19315_Campylobacter_rectus	0.28	-0.475929	Negative
SGB3607_Treponema_vincentii	SGB3613_Treponema_denticola	0.28	0.453798	Positive
SGB6629_Filifactor_alocis	SGB3585_Treponema_socranskii	0.28	-0.429011	Negative
SGB6653_Parvimonas_micra	SGB3585_Treponema_socranskii	0.28	0.483516	Positive
SGB3607_Treponema_vincentii	SGB3585_Treponema_socranskii	0.28	0.479155	Positive
SGB1458_Prevotella_conceptionensis	SGB3607_Treponema_vincentii	0.28	0.378165	Positive
SGB6629_Filifactor_alocis	SGB3607_Treponema_vincentii	0.28	-0.405367	Negative
SGB3613_Treponema_denticola	SGB3607_Treponema_vincentii	0.28	0.453798	Positive
SGB3585_Treponema_socranskii	SGB3607_Treponema_vincentii	0.28	0.479155	Positive
SGB15877_Actinomyces_dentalis	SGB5935_GGB4333_SGB5935	0.28	-0.450549	Negative
SGB3920_Mogibacterium_timidum	SGB15878_Actinomyces_oris	0.26	-0.492435	Negative
SGB3613_Treponema_denticola	SGB17007_Corynebacterium_matruchotii	0.26	-0.364646	Negative
SGB5935_GGB4333_SGB5935	SGB17007_Corynebacterium_matruchotii	0.26	-0.379121	Negative
SGB6653_Parvimonas_micra	SGB2052_Phocaeicola_abscessus	0.26	0.368132	Positive
SGB6629_Filifactor_alocis	SGB2016_Porphyromonas_endodontalis	0.26	0.465226	Positive
SGB3931_Eubacterium_brachy	SGB2057_Porphyromonas_gingivalis	0.26	0.453921	Positive
SGB3920_Mogibacterium_timidum	SGB2057_Porphyromonas_gingivalis	0.26	0.521978	Positive
SGB8831_Desulfobulbus_oralis	SGB2057_Porphyromonas_gingivalis	0.26	0.395638	Positive
SGB6939_Veillonella_parvula	SGB1341_Bacteroidetes_oral_taxon_274	0.26	-0.521978	Negative
SGB19315_Campylobacter_rectus	SGB1341_Bacteroidetes_oral_taxon_274	0.26	0.393398	Positive
SGB6939_Veillonella_parvula	SGB2479_Capnocytophaga_gingivalis	0.26	0.428571	Positive
SGB5935_GGB4333_SGB5935	SGB2497_Capnocytophaga_ochracea	0.26	-0.285714	Negative
SGB3585_Treponema_socranskii	SGB19882_Candidatus_Nanosynsacchari_sp_TM7_ANC_38_39_G1_1	0.26	0.489011	Positive
SGB2057_Porphyromonas_gingivalis	SGB3931_Eubacterium_brachy	0.26	0.453921	Positive
SGB15878_Actinomyces_oris	SGB3920_Mogibacterium_timidum	0.26	-0.492435	Negative
SGB2057_Porphyromonas_gingivalis	SGB3920_Mogibacterium_timidum	0.26	0.521978	Positive
SGB2016_Porphyromonas_endodontalis	SGB6629_Filifactor_alocis	0.26	0.465226	Positive
SGB1341_Bacteroidetes_oral_taxon_274	SGB6939_Veillonella_parvula	0.26	-0.521978	Negative
SGB2479_Capnocytophaga_gingivalis	SGB6939_Veillonella_parvula	0.26	0.428571	Positive
SGB6653_Parvimonas_micra	SGB6939_Veillonella_parvula	0.26	-0.406593	Negative
SGB2052_Phocaeicola_abscessus	SGB6653_Parvimonas_micra	0.26	0.368132	Positive
SGB6939_Veillonella_parvula	SGB6653_Parvimonas_micra	0.26	-0.406593	Negative
SGB2057_Porphyromonas_gingivalis	SGB8831_Desulfobulbus_oralis	0.26	0.395638	Positive
SGB1341_Bacteroidetes_oral_taxon_274	SGB19315_Campylobacter_rectus	0.26	0.393398	Positive
SGB17007_Corynebacterium_matruchotii	SGB3613_Treponema_denticola	0.26	-0.364646	Negative
SGB19882_Candidatus_Nanosynsacchari_sp_TM7_ANC_38_39_G1_1	SGB3585_Treponema_socranskii	0.26	0.489011	Positive
SGB17007_Corynebacterium_matruchotii	SGB5935_GGB4333_SGB5935	0.26	-0.379121	Negative
SGB2497_Capnocytophaga_ochracea	SGB5935_GGB4333_SGB5935	0.26	-0.285714	Negative
SGB3585_Treponema_socranskii	SGB17007_Corynebacterium_matruchotii	0.24	-0.335165	Negative
SGB19315_Campylobacter_rectus	SGB2052_Phocaeicola_abscessus	0.24	0.434663	Positive
SGB19315_Campylobacter_rectus	SGB2016_Porphyromonas_endodontalis	0.24	0.492435	Positive
SGB3613_Treponema_denticola	SGB2016_Porphyromonas_endodontalis	0.24	0.447521	Positive
SGB5935_GGB4333_SGB5935	SGB2057_Porphyromonas_gingivalis	0.24	0.467033	Positive
SGB3585_Treponema_socranskii	SGB1411_group_Alloprevotella_tannerae	0.24	0.445668	Positive
SGB6653_Parvimonas_micra	SGB1524_Prevotella_maculosa	0.24	-0.357143	Negative
SGB8831_Desulfobulbus_oralis	SGB1524_Prevotella_maculosa	0.24	-0.474766	Negative
SGB6939_Veillonella_parvula	SGB2053_Tannerella_forsythia	0.24	-0.489011	Negative
SGB3607_Treponema_vincentii	SGB1341_Bacteroidetes_oral_taxon_274	0.24	0.325937	Positive
SGB5896_Selenomonas_SGB5896	SGB19882_Candidatus_Nanosynsacchari_sp_TM7_ANC_38_39_G1_1	0.24	0.475929	Positive
SGB6653_Parvimonas_micra	SGB19882_Candidatus_Nanosynsacchari_sp_TM7_ANC_38_39_G1_1	0.24	0.417582	Positive
SGB19882_Candidatus_Nanosynsacchari_sp_TM7_ANC_38_39_G1_1	SGB5896_Selenomonas_SGB5896	0.24	0.475929	Positive
SGB2053_Tannerella_forsythia	SGB6939_Veillonella_parvula	0.24	-0.489011	Negative
SGB3585_Treponema_socranskii	SGB6939_Veillonella_parvula	0.24	-0.406593	Negative
SGB1524_Prevotella_maculosa	SGB6653_Parvimonas_micra	0.24	-0.357143	Negative
SGB19882_Candidatus_Nanosynsacchari_sp_TM7_ANC_38_39_G1_1	SGB6653_Parvimonas_micra	0.24	0.417582	Positive
SGB19315_Campylobacter_rectus	SGB6007_Fusobacterium_nucleatum	0.24	0.434663	Positive
SGB1524_Prevotella_maculosa	SGB8831_Desulfobulbus_oralis	0.24	-0.474766	Negative
SGB2052_Phocaeicola_abscessus	SGB19315_Campylobacter_rectus	0.24	0.434663	Positive
SGB2016_Porphyromonas_endodontalis	SGB19315_Campylobacter_rectus	0.24	0.492435	Positive
SGB6007_Fusobacterium_nucleatum	SGB19315_Campylobacter_rectus	0.24	0.434663	Positive
SGB2016_Porphyromonas_endodontalis	SGB3613_Treponema_denticola	0.24	0.447521	Positive
SGB17007_Corynebacterium_matruchotii	SGB3585_Treponema_socranskii	0.24	-0.335165	Negative
SGB1411_group_Alloprevotella_tannerae	SGB3585_Treponema_socranskii	0.24	0.445668	Positive
SGB6939_Veillonella_parvula	SGB3585_Treponema_socranskii	0.24	-0.406593	Negative
SGB1341_Bacteroidetes_oral_taxon_274	SGB3607_Treponema_vincentii	0.24	0.325937	Positive
SGB2057_Porphyromonas_gingivalis	SGB5935_GGB4333_SGB5935	0.24	0.467033	Positive
SGB19882_Candidatus_Nanosynsacchari_sp_TM7_ANC_38_39_G1_1	SGB15877_Actinomyces_dentalis	0.22	0.318681	Positive
SGB1524_Prevotella_maculosa	SGB15878_Actinomyces_oris	0.22	0.313618	Positive
SGB2053_Tannerella_forsythia	SGB2052_Phocaeicola_abscessus	0.22	0.412088	Positive
SGB6627_Eubacterium_nodatum	SGB2052_Phocaeicola_abscessus	0.22	0.357143	Positive
SGB1524_Prevotella_maculosa	SGB1411_group_Alloprevotella_tannerae	0.22	0.442917	Positive
SGB15878_Actinomyces_oris	SGB1524_Prevotella_maculosa	0.22	0.313618	Positive
SGB1411_group_Alloprevotella_tannerae	SGB1524_Prevotella_maculosa	0.22	0.442917	Positive
SGB3607_Treponema_vincentii	SGB1525_Prevotella_oris	0.22	0.408679	Positive
SGB2052_Phocaeicola_abscessus	SGB2053_Tannerella_forsythia	0.22	0.412088	Positive
SGB15877_Actinomyces_dentalis	SGB19882_Candidatus_Nanosynsacchari_sp_TM7_ANC_38_39_G1_1	0.22	0.318681	Positive
SGB2052_Phocaeicola_abscessus	SGB6627_Eubacterium_nodatum	0.22	0.357143	Positive
SGB3607_Treponema_vincentii	SGB6627_Eubacterium_nodatum	0.22	0.33708	Positive
SGB3613_Treponema_denticola	SGB8831_Desulfobulbus_oralis	0.22	0.312581	Positive
SGB8831_Desulfobulbus_oralis	SGB3613_Treponema_denticola	0.22	0.312581	Positive
SGB1525_Prevotella_oris	SGB3607_Treponema_vincentii	0.22	0.408679	Positive
SGB6627_Eubacterium_nodatum	SGB3607_Treponema_vincentii	0.22	0.33708	Positive
SGB6627_Eubacterium_nodatum	SGB15877_Actinomyces_dentalis	0.2	-0.428571	Negative
SGB1458_Prevotella_conceptionensis	SGB2052_Phocaeicola_abscessus	0.2	0.342547	Positive
SGB2479_Capnocytophaga_gingivalis	SGB2016_Porphyromonas_endodontalis	0.2	-0.368132	Negative
SGB2052_Phocaeicola_abscessus	SGB1458_Prevotella_conceptionensis	0.2	0.342547	Positive
SGB5896_Selenomonas_SGB5896	SGB1458_Prevotella_conceptionensis	0.2	-0.403876	Negative
SGB2497_Capnocytophaga_ochracea	SGB1341_Bacteroidetes_oral_taxon_274	0.2	-0.39011	Negative
SGB2016_Porphyromonas_endodontalis	SGB2479_Capnocytophaga_gingivalis	0.2	-0.368132	Negative
SGB2497_Capnocytophaga_ochracea	SGB2479_Capnocytophaga_gingivalis	0.2	-0.269231	Negative
SGB6653_Parvimonas_micra	SGB2479_Capnocytophaga_gingivalis	0.2	-0.28022	Negative
SGB1341_Bacteroidetes_oral_taxon_274	SGB2497_Capnocytophaga_ochracea	0.2	-0.39011	Negative
SGB2479_Capnocytophaga_gingivalis	SGB2497_Capnocytophaga_ochracea	0.2	-0.269231	Negative
SGB5872_GGB4299_SGB5872	SGB3931_Eubacterium_brachy	0.2	0.348485	Positive
SGB15877_Actinomyces_dentalis	SGB6627_Eubacterium_nodatum	0.2	-0.428571	Negative
SGB3931_Eubacterium_brachy	SGB5872_GGB4299_SGB5872	0.2	0.348485	Positive
SGB1458_Prevotella_conceptionensis	SGB5896_Selenomonas_SGB5896	0.2	-0.403876	Negative
SGB6007_Fusobacterium_nucleatum	SGB5825_group_Dialister_invisus	0.2	-0.0824176	Negative
SGB8831_Desulfobulbus_oralis	SGB5825_group_Dialister_invisus	0.2	0.412594	Positive
SGB2479_Capnocytophaga_gingivalis	SGB6653_Parvimonas_micra	0.2	-0.28022	Negative
SGB5825_group_Dialister_invisus	SGB6007_Fusobacterium_nucleatum	0.2	-0.0824176	Negative
SGB5825_group_Dialister_invisus	SGB8831_Desulfobulbus_oralis	0.2	0.412594	Positive
SGB6627_Eubacterium_nodatum	SGB15878_Actinomyces_oris	0.18	-0.440165	Negative
SGB1525_Prevotella_oris	SGB17007_Corynebacterium_matruchotii	0.18	0.434663	Positive
SGB5896_Selenomonas_SGB5896	SGB17007_Corynebacterium_matruchotii	0.18	-0.338377	Negative
SGB1411_group_Alloprevotella_tannerae	SGB2016_Porphyromonas_endodontalis	0.18	0.343879	Positive
SGB1561_Prevotella_nigrescens	SGB2016_Porphyromonas_endodontalis	0.18	0.351648	Positive
SGB19882_Candidatus_Nanosynsacchari_sp_TM7_ANC_38_39_G1_1	SGB2016_Porphyromonas_endodontalis	0.18	0.384615	Positive
SGB1341_Bacteroidetes_oral_taxon_274	SGB2057_Porphyromonas_gingivalis	0.18	0.263736	Positive
SGB2016_Porphyromonas_endodontalis	SGB1411_group_Alloprevotella_tannerae	0.18	0.343879	Positive
SGB6629_Filifactor_alocis	SGB1458_Prevotella_conceptionensis	0.18	0.218495	Positive
SGB1525_Prevotella_oris	SGB1524_Prevotella_maculosa	0.18	0.420908	Positive
SGB2016_Porphyromonas_endodontalis	SGB1561_Prevotella_nigrescens	0.18	0.351648	Positive
SGB1525_Prevotella_oris	SGB1561_Prevotella_nigrescens	0.18	0.3989	Positive
SGB17007_Corynebacterium_matruchotii	SGB1525_Prevotella_oris	0.18	0.434663	Positive
SGB1524_Prevotella_maculosa	SGB1525_Prevotella_oris	0.18	0.420908	Positive
SGB1561_Prevotella_nigrescens	SGB1525_Prevotella_oris	0.18	0.3989	Positive
SGB2057_Porphyromonas_gingivalis	SGB1341_Bacteroidetes_oral_taxon_274	0.18	0.263736	Positive
SGB3585_Treponema_socranskii	SGB2479_Capnocytophaga_gingivalis	0.18	-0.401099	Negative
SGB2016_Porphyromonas_endodontalis	SGB19882_Candidatus_Nanosynsacchari_sp_TM7_ANC_38_39_G1_1	0.18	0.384615	Positive
SGB3931_Eubacterium_brachy	SGB19882_Candidatus_Nanosynsacchari_sp_TM7_ANC_38_39_G1_1	0.18	0.382394	Positive
SGB3920_Mogibacterium_timidum	SGB19882_Candidatus_Nanosynsacchari_sp_TM7_ANC_38_39_G1_1	0.18	0.32967	Positive
SGB19882_Candidatus_Nanosynsacchari_sp_TM7_ANC_38_39_G1_1	SGB3931_Eubacterium_brachy	0.18	0.382394	Positive
SGB5896_Selenomonas_SGB5896	SGB3931_Eubacterium_brachy	0.18	0.370523	Positive
SGB15878_Actinomyces_oris	SGB6627_Eubacterium_nodatum	0.18	-0.440165	Negative
SGB5825_group_Dialister_invisus	SGB6627_Eubacterium_nodatum	0.18	0.346154	Positive
SGB6007_Fusobacterium_nucleatum	SGB6627_Eubacterium_nodatum	0.18	0.401099	Positive
SGB19882_Candidatus_Nanosynsacchari_sp_TM7_ANC_38_39_G1_1	SGB3920_Mogibacterium_timidum	0.18	0.32967	Positive
SGB8831_Desulfobulbus_oralis	SGB3920_Mogibacterium_timidum	0.18	0.42955	Positive
SGB1458_Prevotella_conceptionensis	SGB6629_Filifactor_alocis	0.18	0.218495	Positive
SGB17007_Corynebacterium_matruchotii	SGB5896_Selenomonas_SGB5896	0.18	-0.338377	Negative
SGB3931_Eubacterium_brachy	SGB5896_Selenomonas_SGB5896	0.18	0.370523	Positive
SGB6627_Eubacterium_nodatum	SGB5825_group_Dialister_invisus	0.18	0.346154	Positive
SGB5935_GGB4333_SGB5935	SGB6939_Veillonella_parvula	0.18	-0.428571	Negative
SGB6627_Eubacterium_nodatum	SGB6007_Fusobacterium_nucleatum	0.18	0.401099	Positive
SGB3920_Mogibacterium_timidum	SGB8831_Desulfobulbus_oralis	0.18	0.42955	Positive
SGB2479_Capnocytophaga_gingivalis	SGB3585_Treponema_socranskii	0.18	-0.401099	Negative
SGB6939_Veillonella_parvula	SGB5935_GGB4333_SGB5935	0.18	-0.428571	Negative
SGB15878_Actinomyces_oris	SGB15877_Actinomyces_dentalis	0.16	0.321871	Positive
SGB19315_Campylobacter_rectus	SGB15877_Actinomyces_dentalis	0.16	-0.376892	Negative
SGB15877_Actinomyces_dentalis	SGB15878_Actinomyces_oris	0.16	0.321871	Positive
SGB6629_Filifactor_alocis	SGB17007_Corynebacterium_matruchotii	0.16	0.364938	Positive
SGB6007_Fusobacterium_nucleatum	SGB17007_Corynebacterium_matruchotii	0.16	-0.225275	Negative
SGB3607_Treponema_vincentii	SGB17007_Corynebacterium_matruchotii	0.16	-0.189433	Negative
SGB5896_Selenomonas_SGB5896	SGB2052_Phocaeicola_abscessus	0.16	0.286108	Positive
SGB2053_Tannerella_forsythia	SGB2016_Porphyromonas_endodontalis	0.16	0.340659	Positive
SGB2497_Capnocytophaga_ochracea	SGB2016_Porphyromonas_endodontalis	0.16	0.324176	Positive
SGB6627_Eubacterium_nodatum	SGB2016_Porphyromonas_endodontalis	0.16	0.252747	Positive
SGB2479_Capnocytophaga_gingivalis	SGB1411_group_Alloprevotella_tannerae	0.16	0.206328	Positive
SGB3613_Treponema_denticola	SGB1524_Prevotella_maculosa	0.16	-0.303872	Negative
SGB5935_GGB4333_SGB5935	SGB1524_Prevotella_maculosa	0.16	-0.32967	Negative
SGB2016_Porphyromonas_endodontalis	SGB2053_Tannerella_forsythia	0.16	0.340659	Positive
SGB3585_Treponema_socranskii	SGB1341_Bacteroidetes_oral_taxon_274	0.16	0.269231	Positive
SGB1411_group_Alloprevotella_tannerae	SGB2479_Capnocytophaga_gingivalis	0.16	0.206328	Positive
SGB6007_Fusobacterium_nucleatum	SGB2479_Capnocytophaga_gingivalis	0.16	0.115385	Positive
SGB2016_Porphyromonas_endodontalis	SGB2497_Capnocytophaga_ochracea	0.16	0.324176	Positive
SGB19315_Campylobacter_rectus	SGB2497_Capnocytophaga_ochracea	0.16	-0.313618	Negative
SGB5872_GGB4299_SGB5872	SGB19882_Candidatus_Nanosynsacchari_sp_TM7_ANC_38_39_G1_1	0.16	0.145805	Positive
SGB6007_Fusobacterium_nucleatum	SGB19882_Candidatus_Nanosynsacchari_sp_TM7_ANC_38_39_G1_1	0.16	-0.043956	Negative
SGB19315_Campylobacter_rectus	SGB3931_Eubacterium_brachy	0.16	0.370523	Positive
SGB2016_Porphyromonas_endodontalis	SGB6627_Eubacterium_nodatum	0.16	0.252747	Positive
SGB17007_Corynebacterium_matruchotii	SGB6629_Filifactor_alocis	0.16	0.364938	Positive
SGB8831_Desulfobulbus_oralis	SGB6629_Filifactor_alocis	0.16	0.318084	Positive
SGB19882_Candidatus_Nanosynsacchari_sp_TM7_ANC_38_39_G1_1	SGB5872_GGB4299_SGB5872	0.16	0.145805	Positive
SGB2052_Phocaeicola_abscessus	SGB5896_Selenomonas_SGB5896	0.16	0.286108	Positive
SGB3607_Treponema_vincentii	SGB5825_group_Dialister_invisus	0.16	0.320365	Positive
SGB5935_GGB4333_SGB5935	SGB5825_group_Dialister_invisus	0.16	0.313187	Positive
SGB19315_Campylobacter_rectus	SGB6653_Parvimonas_micra	0.16	0.437414	Positive
SGB17007_Corynebacterium_matruchotii	SGB6007_Fusobacterium_nucleatum	0.16	-0.225275	Negative
SGB2479_Capnocytophaga_gingivalis	SGB6007_Fusobacterium_nucleatum	0.16	0.115385	Positive
SGB19882_Candidatus_Nanosynsacchari_sp_TM7_ANC_38_39_G1_1	SGB6007_Fusobacterium_nucleatum	0.16	-0.043956	Negative
SGB8831_Desulfobulbus_oralis	SGB6007_Fusobacterium_nucleatum	0.16	0.243035	Positive
SGB3607_Treponema_vincentii	SGB6007_Fusobacterium_nucleatum	0.16	0.242363	Positive
SGB6629_Filifactor_alocis	SGB8831_Desulfobulbus_oralis	0.16	0.318084	Positive
SGB6007_Fusobacterium_nucleatum	SGB8831_Desulfobulbus_oralis	0.16	0.243035	Positive
SGB5935_GGB4333_SGB5935	SGB8831_Desulfobulbus_oralis	0.16	0.310859	Positive
SGB15877_Actinomyces_dentalis	SGB19315_Campylobacter_rectus	0.16	-0.376892	Negative
SGB2497_Capnocytophaga_ochracea	SGB19315_Campylobacter_rectus	0.16	-0.313618	Negative
SGB3931_Eubacterium_brachy	SGB19315_Campylobacter_rectus	0.16	0.370523	Positive
SGB6653_Parvimonas_micra	SGB19315_Campylobacter_rectus	0.16	0.437414	Positive
SGB1524_Prevotella_maculosa	SGB3613_Treponema_denticola	0.16	-0.303872	Negative
SGB1341_Bacteroidetes_oral_taxon_274	SGB3585_Treponema_socranskii	0.16	0.269231	Positive
SGB17007_Corynebacterium_matruchotii	SGB3607_Treponema_vincentii	0.16	-0.189433	Negative
SGB5825_group_Dialister_invisus	SGB3607_Treponema_vincentii	0.16	0.320365	Positive
SGB6007_Fusobacterium_nucleatum	SGB3607_Treponema_vincentii	0.16	0.242363	Positive
SGB1524_Prevotella_maculosa	SGB5935_GGB4333_SGB5935	0.16	-0.32967	Negative
SGB5825_group_Dialister_invisus	SGB5935_GGB4333_SGB5935	0.16	0.313187	Positive
SGB8831_Desulfobulbus_oralis	SGB5935_GGB4333_SGB5935	0.16	0.310859	Positive
SGB2016_Porphyromonas_endodontalis	SGB15877_Actinomyces_dentalis	0.14	-0.175824	Negative
SGB1458_Prevotella_conceptionensis	SGB15877_Actinomyces_dentalis	0.14	-0.309397	Negative
SGB6007_Fusobacterium_nucleatum	SGB15878_Actinomyces_oris	0.14	-0.112792	Negative
SGB3585_Treponema_socranskii	SGB15878_Actinomyces_oris	0.14	-0.310867	Negative
SGB19882_Candidatus_Nanosynsacchari_sp_TM7_ANC_38_39_G1_1	SGB2052_Phocaeicola_abscessus	0.14	0.32967	Positive
SGB15877_Actinomyces_dentalis	SGB2016_Porphyromonas_endodontalis	0.14	-0.175824	Negative
SGB1458_Prevotella_conceptionensis	SGB2016_Porphyromonas_endodontalis	0.14	-0.204423	Negative
SGB5825_group_Dialister_invisus	SGB1411_group_Alloprevotella_tannerae	0.14	-0.283357	Negative
SGB15877_Actinomyces_dentalis	SGB1458_Prevotella_conceptionensis	0.14	-0.309397	Negative
SGB2016_Porphyromonas_endodontalis	SGB1458_Prevotella_conceptionensis	0.14	-0.204423	Negative
SGB3920_Mogibacterium_timidum	SGB1458_Prevotella_conceptionensis	0.14	0.165748	Positive
SGB6939_Veillonella_parvula	SGB1524_Prevotella_maculosa	0.14	0.335165	Positive
SGB19882_Candidatus_Nanosynsacchari_sp_TM7_ANC_38_39_G1_1	SGB1561_Prevotella_nigrescens	0.14	0.373626	Positive
SGB3920_Mogibacterium_timidum	SGB1561_Prevotella_nigrescens	0.14	0.373626	Positive
SGB5825_group_Dialister_invisus	SGB1561_Prevotella_nigrescens	0.14	-0.296703	Negative
SGB8831_Desulfobulbus_oralis	SGB1561_Prevotella_nigrescens	0.14	-0.384334	Negative
SGB5935_GGB4333_SGB5935	SGB1525_Prevotella_oris	0.14	0.349381	Positive
SGB6653_Parvimonas_micra	SGB2053_Tannerella_forsythia	0.14	0.357143	Positive
SGB3607_Treponema_vincentii	SGB2053_Tannerella_forsythia	0.14	0.325937	Positive
SGB3931_Eubacterium_brachy	SGB2497_Capnocytophaga_ochracea	0.14	-0.313618	Negative
SGB3607_Treponema_vincentii	SGB2497_Capnocytophaga_ochracea	0.14	-0.0668589	Negative
SGB2052_Phocaeicola_abscessus	SGB19882_Candidatus_Nanosynsacchari_sp_TM7_ANC_38_39_G1_1	0.14	0.32967	Positive
SGB1561_Prevotella_nigrescens	SGB19882_Candidatus_Nanosynsacchari_sp_TM7_ANC_38_39_G1_1	0.14	0.373626	Positive
SGB2497_Capnocytophaga_ochracea	SGB3931_Eubacterium_brachy	0.14	-0.313618	Negative
SGB6629_Filifactor_alocis	SGB6627_Eubacterium_nodatum	0.14	0.21172	Positive
SGB1458_Prevotella_conceptionensis	SGB3920_Mogibacterium_timidum	0.14	0.165748	Positive
SGB1561_Prevotella_nigrescens	SGB3920_Mogibacterium_timidum	0.14	0.373626	Positive
SGB6939_Veillonella_parvula	SGB3920_Mogibacterium_timidum	0.14	-0.324176	Negative
SGB3585_Treponema_socranskii	SGB3920_Mogibacterium_timidum	0.14	0.357143	Positive
SGB6627_Eubacterium_nodatum	SGB6629_Filifactor_alocis	0.14	0.21172	Positive
SGB1411_group_Alloprevotella_tannerae	SGB5825_group_Dialister_invisus	0.14	-0.283357	Negative
SGB1561_Prevotella_nigrescens	SGB5825_group_Dialister_invisus	0.14	-0.296703	Negative
SGB6939_Veillonella_parvula	SGB5825_group_Dialister_invisus	0.14	-0.351648	Negative
SGB6653_Parvimonas_micra	SGB5825_group_Dialister_invisus	0.14	0.313187	Positive
SGB1524_Prevotella_maculosa	SGB6939_Veillonella_parvula	0.14	0.335165	Positive
SGB3920_Mogibacterium_timidum	SGB6939_Veillonella_parvula	0.14	-0.324176	Negative
SGB5825_group_Dialister_invisus	SGB6939_Veillonella_parvula	0.14	-0.351648	Negative
SGB2053_Tannerella_forsythia	SGB6653_Parvimonas_micra	0.14	0.357143	Positive
SGB5825_group_Dialister_invisus	SGB6653_Parvimonas_micra	0.14	0.313187	Positive
SGB15878_Actinomyces_oris	SGB6007_Fusobacterium_nucleatum	0.14	-0.112792	Negative
SGB1561_Prevotella_nigrescens	SGB8831_Desulfobulbus_oralis	0.14	-0.384334	Negative
SGB3607_Treponema_vincentii	SGB19315_Campylobacter_rectus	0.14	0.412864	Positive
SGB15878_Actinomyces_oris	SGB3585_Treponema_socranskii	0.14	-0.310867	Negative
SGB3920_Mogibacterium_timidum	SGB3585_Treponema_socranskii	0.14	0.357143	Positive
SGB2053_Tannerella_forsythia	SGB3607_Treponema_vincentii	0.14	0.325937	Positive
SGB2497_Capnocytophaga_ochracea	SGB3607_Treponema_vincentii	0.14	-0.0668589	Negative
SGB19315_Campylobacter_rectus	SGB3607_Treponema_vincentii	0.14	0.412864	Positive
SGB1525_Prevotella_oris	SGB5935_GGB4333_SGB5935	0.14	0.349381	Positive
SGB2052_Phocaeicola_abscessus	SGB15877_Actinomyces_dentalis	0.12	-0.186813	Negative
SGB2057_Porphyromonas_gingivalis	SGB15878_Actinomyces_oris	0.12	-0.368639	Negative
SGB3931_Eubacterium_brachy	SGB17007_Corynebacterium_matruchotii	0.12	-0.330124	Negative
SGB15877_Actinomyces_dentalis	SGB2052_Phocaeicola_abscessus	0.12	-0.186813	Negative
SGB5825_group_Dialister_invisus	SGB2052_Phocaeicola_abscessus	0.12	0.307692	Positive
SGB8831_Desulfobulbus_oralis	SGB2016_Porphyromonas_endodontalis	0.12	-0.0960835	Negative
SGB15878_Actinomyces_oris	SGB2057_Porphyromonas_gingivalis	0.12	-0.368639	Negative
SGB1458_Prevotella_conceptionensis	SGB2057_Porphyromonas_gingivalis	0.12	0.0552495	Positive
SGB6629_Filifactor_alocis	SGB2057_Porphyromonas_gingivalis	0.12	0.273007	Positive
SGB5872_GGB4299_SGB5872	SGB2057_Porphyromonas_gingivalis	0.12	0.302614	Positive
SGB6653_Parvimonas_micra	SGB2057_Porphyromonas_gingivalis	0.12	0.335165	Positive
SGB2057_Porphyromonas_gingivalis	SGB1458_Prevotella_conceptionensis	0.12	0.0552495	Positive
SGB6627_Eubacterium_nodatum	SGB1458_Prevotella_conceptionensis	0.12	0.187848	Positive
SGB5896_Selenomonas_SGB5896	SGB1524_Prevotella_maculosa	0.12	0.15956	Positive
SGB3931_Eubacterium_brachy	SGB1561_Prevotella_nigrescens	0.12	0.110041	Positive
SGB6627_Eubacterium_nodatum	SGB1561_Prevotella_nigrescens	0.12	0.258242	Positive
SGB6007_Fusobacterium_nucleatum	SGB1525_Prevotella_oris	0.12	0.385145	Positive
SGB5825_group_Dialister_invisus	SGB2053_Tannerella_forsythia	0.12	0.357143	Positive
SGB3585_Treponema_socranskii	SGB2053_Tannerella_forsythia	0.12	0.197802	Positive
SGB5896_Selenomonas_SGB5896	SGB1341_Bacteroidetes_oral_taxon_274	0.12	0.253095	Positive
SGB19315_Campylobacter_rectus	SGB2479_Capnocytophaga_gingivalis	0.12	-0.23934	Negative
SGB17007_Corynebacterium_matruchotii	SGB3931_Eubacterium_brachy	0.12	-0.330124	Negative
SGB1561_Prevotella_nigrescens	SGB3931_Eubacterium_brachy	0.12	0.110041	Positive
SGB1458_Prevotella_conceptionensis	SGB6627_Eubacterium_nodatum	0.12	0.187848	Positive
SGB1561_Prevotella_nigrescens	SGB6627_Eubacterium_nodatum	0.12	0.258242	Positive
SGB3613_Treponema_denticola	SGB3920_Mogibacterium_timidum	0.12	0.314922	Positive
SGB2057_Porphyromonas_gingivalis	SGB6629_Filifactor_alocis	0.12	0.273007	Positive
SGB2057_Porphyromonas_gingivalis	SGB5872_GGB4299_SGB5872	0.12	0.302614	Positive
SGB6939_Veillonella_parvula	SGB5872_GGB4299_SGB5872	0.12	-0.242091	Negative
SGB1524_Prevotella_maculosa	SGB5896_Selenomonas_SGB5896	0.12	0.15956	Positive
SGB1341_Bacteroidetes_oral_taxon_274	SGB5896_Selenomonas_SGB5896	0.12	0.253095	Positive
SGB6007_Fusobacterium_nucleatum	SGB5896_Selenomonas_SGB5896	0.12	-0.184319	Negative
SGB2052_Phocaeicola_abscessus	SGB5825_group_Dialister_invisus	0.12	0.307692	Positive
SGB2053_Tannerella_forsythia	SGB5825_group_Dialister_invisus	0.12	0.357143	Positive
SGB5872_GGB4299_SGB5872	SGB6939_Veillonella_parvula	0.12	-0.242091	Negative
SGB2057_Porphyromonas_gingivalis	SGB6653_Parvimonas_micra	0.12	0.335165	Positive
SGB6007_Fusobacterium_nucleatum	SGB6653_Parvimonas_micra	0.12	0.21978	Positive
SGB1525_Prevotella_oris	SGB6007_Fusobacterium_nucleatum	0.12	0.385145	Positive
SGB5896_Selenomonas_SGB5896	SGB6007_Fusobacterium_nucleatum	0.12	-0.184319	Negative
SGB6653_Parvimonas_micra	SGB6007_Fusobacterium_nucleatum	0.12	0.21978	Positive
SGB2016_Porphyromonas_endodontalis	SGB8831_Desulfobulbus_oralis	0.12	-0.0960835	Negative
SGB3607_Treponema_vincentii	SGB8831_Desulfobulbus_oralis	0.12	0.00573125	Positive
SGB2479_Capnocytophaga_gingivalis	SGB19315_Campylobacter_rectus	0.12	-0.23934	Negative
SGB3920_Mogibacterium_timidum	SGB3613_Treponema_denticola	0.12	0.314922	Positive
SGB2053_Tannerella_forsythia	SGB3585_Treponema_socranskii	0.12	0.197802	Positive
SGB8831_Desulfobulbus_oralis	SGB3607_Treponema_vincentii	0.12	0.00573125	Positive
SGB1458_Prevotella_conceptionensis	SGB15878_Actinomyces_oris	0.1	0.240666	Positive
SGB2479_Capnocytophaga_gingivalis	SGB15878_Actinomyces_oris	0.1	0.220083	Positive
SGB19882_Candidatus_Nanosynsacchari_sp_TM7_ANC_38_39_G1_1	SGB15878_Actinomyces_oris	0.1	0.178817	Positive
SGB5825_group_Dialister_invisus	SGB15878_Actinomyces_oris	0.1	-0.280605	Negative
SGB6653_Parvimonas_micra	SGB15878_Actinomyces_oris	0.1	-0.3989	Negative
SGB5935_GGB4333_SGB5935	SGB15878_Actinomyces_oris	0.1	-0.316369	Negative
SGB2479_Capnocytophaga_gingivalis	SGB17007_Corynebacterium_matruchotii	0.1	0.0934066	Positive
SGB1524_Prevotella_maculosa	SGB2052_Phocaeicola_abscessus	0.1	-0.142857	Negative
SGB1525_Prevotella_oris	SGB2052_Phocaeicola_abscessus	0.1	0.209079	Positive
SGB3585_Treponema_socranskii	SGB2016_Porphyromonas_endodontalis	0.1	0.263736	Positive
SGB1411_group_Alloprevotella_tannerae	SGB2057_Porphyromonas_gingivalis	0.1	0.269601	Positive
SGB2057_Porphyromonas_gingivalis	SGB1411_group_Alloprevotella_tannerae	0.1	0.269601	Positive
SGB15878_Actinomyces_oris	SGB1458_Prevotella_conceptionensis	0.1	0.240666	Positive
SGB2053_Tannerella_forsythia	SGB1458_Prevotella_conceptionensis	0.1	0.0718243	Positive
SGB3613_Treponema_denticola	SGB1458_Prevotella_conceptionensis	0.1	0.238889	Positive
SGB2052_Phocaeicola_abscessus	SGB1524_Prevotella_maculosa	0.1	-0.142857	Negative
SGB2479_Capnocytophaga_gingivalis	SGB1524_Prevotella_maculosa	0.1	-0.00549451	Negative
SGB6627_Eubacterium_nodatum	SGB1524_Prevotella_maculosa	0.1	-0.335165	Negative
SGB6007_Fusobacterium_nucleatum	SGB1524_Prevotella_maculosa	0.1	-0.0989011	Negative
SGB19315_Campylobacter_rectus	SGB1524_Prevotella_maculosa	0.1	-0.244842	Negative
SGB2052_Phocaeicola_abscessus	SGB1525_Prevotella_oris	0.1	0.209079	Positive
SGB2479_Capnocytophaga_gingivalis	SGB1525_Prevotella_oris	0.1	0.15956	Positive
SGB5896_Selenomonas_SGB5896	SGB1525_Prevotella_oris	0.1	-0.143251	Negative
SGB5825_group_Dialister_invisus	SGB1525_Prevotella_oris	0.1	-0.104539	Negative
SGB6939_Veillonella_parvula	SGB1525_Prevotella_oris	0.1	-0.209079	Negative
SGB1458_Prevotella_conceptionensis	SGB2053_Tannerella_forsythia	0.1	0.0718243	Positive
SGB19882_Candidatus_Nanosynsacchari_sp_TM7_ANC_38_39_G1_1	SGB2053_Tannerella_forsythia	0.1	0	Negative
SGB5896_Selenomonas_SGB5896	SGB2053_Tannerella_forsythia	0.1	0.217332	Positive
SGB6653_Parvimonas_micra	SGB1341_Bacteroidetes_oral_taxon_274	0.1	0.318681	Positive
SGB3613_Treponema_denticola	SGB1341_Bacteroidetes_oral_taxon_274	0.1	0.0441996	Positive
SGB5935_GGB4333_SGB5935	SGB1341_Bacteroidetes_oral_taxon_274	0.1	0.357143	Positive
SGB15878_Actinomyces_oris	SGB2479_Capnocytophaga_gingivalis	0.1	0.220083	Positive
SGB17007_Corynebacterium_matruchotii	SGB2479_Capnocytophaga_gingivalis	0.1	0.0934066	Positive
SGB1524_Prevotella_maculosa	SGB2479_Capnocytophaga_gingivalis	0.1	-0.00549451	Negative
SGB1525_Prevotella_oris	SGB2479_Capnocytophaga_gingivalis	0.1	0.15956	Positive
SGB6629_Filifactor_alocis	SGB2479_Capnocytophaga_gingivalis	0.1	0.181076	Positive
SGB5872_GGB4299_SGB5872	SGB2479_Capnocytophaga_gingivalis	0.1	-0.0550207	Negative
SGB5896_Selenomonas_SGB5896	SGB2479_Capnocytophaga_gingivalis	0.1	-0.299863	Negative
SGB3607_Treponema_vincentii	SGB2479_Capnocytophaga_gingivalis	0.1	-0.189433	Negative
SGB6629_Filifactor_alocis	SGB2497_Capnocytophaga_ochracea	0.1	0.303651	Positive
SGB6939_Veillonella_parvula	SGB2497_Capnocytophaga_ochracea	0.1	0.313187	Positive
SGB3585_Treponema_socranskii	SGB2497_Capnocytophaga_ochracea	0.1	-0.230769	Negative
SGB15878_Actinomyces_oris	SGB19882_Candidatus_Nanosynsacchari_sp_TM7_ANC_38_39_G1_1	0.1	0.178817	Positive
SGB2053_Tannerella_forsythia	SGB19882_Candidatus_Nanosynsacchari_sp_TM7_ANC_38_39_G1_1	0.1	0	Negative
SGB3613_Treponema_denticola	SGB19882_Candidatus_Nanosynsacchari_sp_TM7_ANC_38_39_G1_1	0.1	-0.132599	Negative
SGB1524_Prevotella_maculosa	SGB6627_Eubacterium_nodatum	0.1	-0.335165	Negative
SGB2479_Capnocytophaga_gingivalis	SGB6629_Filifactor_alocis	0.1	0.181076	Positive
SGB2497_Capnocytophaga_ochracea	SGB6629_Filifactor_alocis	0.1	0.303651	Positive
SGB2479_Capnocytophaga_gingivalis	SGB5872_GGB4299_SGB5872	0.1	-0.0550207	Negative
SGB3613_Treponema_denticola	SGB5872_GGB4299_SGB5872	0.1	0.243432	Positive
SGB1525_Prevotella_oris	SGB5896_Selenomonas_SGB5896	0.1	-0.143251	Negative
SGB2053_Tannerella_forsythia	SGB5896_Selenomonas_SGB5896	0.1	0.217332	Positive
SGB2479_Capnocytophaga_gingivalis	SGB5896_Selenomonas_SGB5896	0.1	-0.299863	Negative
SGB15878_Actinomyces_oris	SGB5825_group_Dialister_invisus	0.1	-0.280605	Negative
SGB1525_Prevotella_oris	SGB5825_group_Dialister_invisus	0.1	-0.104539	Negative
SGB1525_Prevotella_oris	SGB6939_Veillonella_parvula	0.1	-0.209079	Negative
SGB2497_Capnocytophaga_ochracea	SGB6939_Veillonella_parvula	0.1	0.313187	Positive
SGB15878_Actinomyces_oris	SGB6653_Parvimonas_micra	0.1	-0.3989	Negative
SGB1341_Bacteroidetes_oral_taxon_274	SGB6653_Parvimonas_micra	0.1	0.318681	Positive
SGB1524_Prevotella_maculosa	SGB6007_Fusobacterium_nucleatum	0.1	-0.0989011	Negative
SGB1524_Prevotella_maculosa	SGB19315_Campylobacter_rectus	0.1	-0.244842	Negative
SGB1458_Prevotella_conceptionensis	SGB3613_Treponema_denticola	0.1	0.238889	Positive
SGB1341_Bacteroidetes_oral_taxon_274	SGB3613_Treponema_denticola	0.1	0.0441996	Positive
SGB19882_Candidatus_Nanosynsacchari_sp_TM7_ANC_38_39_G1_1	SGB3613_Treponema_denticola	0.1	-0.132599	Negative
SGB5872_GGB4299_SGB5872	SGB3613_Treponema_denticola	0.1	0.243432	Positive
SGB2016_Porphyromonas_endodontalis	SGB3585_Treponema_socranskii	0.1	0.263736	Positive
SGB2497_Capnocytophaga_ochracea	SGB3585_Treponema_socranskii	0.1	-0.230769	Negative
SGB2479_Capnocytophaga_gingivalis	SGB3607_Treponema_vincentii	0.1	-0.189433	Negative
SGB15878_Actinomyces_oris	SGB5935_GGB4333_SGB5935	0.1	-0.316369	Negative
SGB1341_Bacteroidetes_oral_taxon_274	SGB5935_GGB4333_SGB5935	0.1	0.357143	Positive
SGB1561_Prevotella_nigrescens	SGB15877_Actinomyces_dentalis	0.08	0.241758	Positive
SGB5896_Selenomonas_SGB5896	SGB15878_Actinomyces_oris	0.08	-0.347107	Negative
SGB3607_Treponema_vincentii	SGB15878_Actinomyces_oris	0.08	-0.172956	Negative
SGB1458_Prevotella_conceptionensis	SGB17007_Corynebacterium_matruchotii	0.08	0.187848	Positive
SGB19882_Candidatus_Nanosynsacchari_sp_TM7_ANC_38_39_G1_1	SGB17007_Corynebacterium_matruchotii	0.08	-0.010989	Negative
SGB2016_Porphyromonas_endodontalis	SGB2052_Phocaeicola_abscessus	0.08	-0.225275	Negative
SGB2052_Phocaeicola_abscessus	SGB2016_Porphyromonas_endodontalis	0.08	-0.225275	Negative
SGB1524_Prevotella_maculosa	SGB2016_Porphyromonas_endodontalis	0.08	0.0934066	Positive
SGB5825_group_Dialister_invisus	SGB2016_Porphyromonas_endodontalis	0.08	-0.230769	Negative
SGB6653_Parvimonas_micra	SGB2016_Porphyromonas_endodontalis	0.08	-0.010989	Negative
SGB3607_Treponema_vincentii	SGB2016_Porphyromonas_endodontalis	0.08	-0.147647	Negative
SGB1524_Prevotella_maculosa	SGB2057_Porphyromonas_gingivalis	0.08	-0.313187	Negative
SGB1525_Prevotella_oris	SGB2057_Porphyromonas_gingivalis	0.08	0.10729	Positive
SGB3607_Treponema_vincentii	SGB2057_Porphyromonas_gingivalis	0.08	0.108646	Positive
SGB1525_Prevotella_oris	SGB1411_group_Alloprevotella_tannerae	0.08	0.190083	Positive
SGB19882_Candidatus_Nanosynsacchari_sp_TM7_ANC_38_39_G1_1	SGB1411_group_Alloprevotella_tannerae	0.08	0.176066	Positive
SGB17007_Corynebacterium_matruchotii	SGB1458_Prevotella_conceptionensis	0.08	0.187848	Positive
SGB1341_Bacteroidetes_oral_taxon_274	SGB1458_Prevotella_conceptionensis	0.08	0.110499	Positive
SGB19882_Candidatus_Nanosynsacchari_sp_TM7_ANC_38_39_G1_1	SGB1458_Prevotella_conceptionensis	0.08	-0.0497245	Negative
SGB5825_group_Dialister_invisus	SGB1458_Prevotella_conceptionensis	0.08	-0.0662994	Negative
SGB6653_Parvimonas_micra	SGB1458_Prevotella_conceptionensis	0.08	0.0662994	Positive
SGB2016_Porphyromonas_endodontalis	SGB1524_Prevotella_maculosa	0.08	0.0934066	Positive
SGB2057_Porphyromonas_gingivalis	SGB1524_Prevotella_maculosa	0.08	-0.313187	Negative
SGB5825_group_Dialister_invisus	SGB1524_Prevotella_maculosa	0.08	-0.0494505	Negative
SGB3585_Treponema_socranskii	SGB1524_Prevotella_maculosa	0.08	0.153846	Positive
SGB15877_Actinomyces_dentalis	SGB1561_Prevotella_nigrescens	0.08	0.241758	Positive
SGB2057_Porphyromonas_gingivalis	SGB1525_Prevotella_oris	0.08	0.10729	Positive
SGB1411_group_Alloprevotella_tannerae	SGB1525_Prevotella_oris	0.08	0.190083	Positive
SGB1341_Bacteroidetes_oral_taxon_274	SGB1525_Prevotella_oris	0.08	-0.0880331	Negative
SGB6627_Eubacterium_nodatum	SGB1525_Prevotella_oris	0.08	0.123797	Positive
SGB1458_Prevotella_conceptionensis	SGB1341_Bacteroidetes_oral_taxon_274	0.08	0.110499	Positive
SGB1525_Prevotella_oris	SGB1341_Bacteroidetes_oral_taxon_274	0.08	-0.0880331	Negative
SGB2479_Capnocytophaga_gingivalis	SGB1341_Bacteroidetes_oral_taxon_274	0.08	-0.263736	Negative
SGB8831_Desulfobulbus_oralis	SGB1341_Bacteroidetes_oral_taxon_274	0.08	0.209123	Positive
SGB1341_Bacteroidetes_oral_taxon_274	SGB2479_Capnocytophaga_gingivalis	0.08	-0.263736	Negative
SGB19882_Candidatus_Nanosynsacchari_sp_TM7_ANC_38_39_G1_1	SGB2497_Capnocytophaga_ochracea	0.08	0.043956	Positive
SGB5825_group_Dialister_invisus	SGB2497_Capnocytophaga_ochracea	0.08	-0.115385	Negative
SGB3613_Treponema_denticola	SGB2497_Capnocytophaga_ochracea	0.08	-0.171273	Negative
SGB17007_Corynebacterium_matruchotii	SGB19882_Candidatus_Nanosynsacchari_sp_TM7_ANC_38_39_G1_1	0.08	-0.010989	Negative
SGB1411_group_Alloprevotella_tannerae	SGB19882_Candidatus_Nanosynsacchari_sp_TM7_ANC_38_39_G1_1	0.08	0.176066	Positive
SGB1458_Prevotella_conceptionensis	SGB19882_Candidatus_Nanosynsacchari_sp_TM7_ANC_38_39_G1_1	0.08	-0.0497245	Negative
SGB2497_Capnocytophaga_ochracea	SGB19882_Candidatus_Nanosynsacchari_sp_TM7_ANC_38_39_G1_1	0.08	0.043956	Positive
SGB6627_Eubacterium_nodatum	SGB19882_Candidatus_Nanosynsacchari_sp_TM7_ANC_38_39_G1_1	0.08	0.32967	Positive
SGB8831_Desulfobulbus_oralis	SGB19882_Candidatus_Nanosynsacchari_sp_TM7_ANC_38_39_G1_1	0.08	0.209123	Positive
SGB19315_Campylobacter_rectus	SGB19882_Candidatus_Nanosynsacchari_sp_TM7_ANC_38_39_G1_1	0.08	0.330124	Positive
SGB3607_Treponema_vincentii	SGB19882_Candidatus_Nanosynsacchari_sp_TM7_ANC_38_39_G1_1	0.08	0.0640731	Positive
SGB6629_Filifactor_alocis	SGB3931_Eubacterium_brachy	0.08	0.294305	Positive
SGB5935_GGB4333_SGB5935	SGB3931_Eubacterium_brachy	0.08	0.255846	Positive
SGB1525_Prevotella_oris	SGB6627_Eubacterium_nodatum	0.08	0.123797	Positive
SGB19882_Candidatus_Nanosynsacchari_sp_TM7_ANC_38_39_G1_1	SGB6627_Eubacterium_nodatum	0.08	0.32967	Positive
SGB6007_Fusobacterium_nucleatum	SGB3920_Mogibacterium_timidum	0.08	0.181319	Positive
SGB3931_Eubacterium_brachy	SGB6629_Filifactor_alocis	0.08	0.294305	Positive
SGB5896_Selenomonas_SGB5896	SGB6629_Filifactor_alocis	0.08	-0.309648	Negative
SGB6007_Fusobacterium_nucleatum	SGB6629_Filifactor_alocis	0.08	0.186648	Positive
SGB19315_Campylobacter_rectus	SGB6629_Filifactor_alocis	0.08	0.0502132	Positive
SGB3613_Treponema_denticola	SGB6629_Filifactor_alocis	0.08	0.2297	Positive
SGB5935_GGB4333_SGB5935	SGB6629_Filifactor_alocis	0.08	-0.0306436	Negative
SGB5825_group_Dialister_invisus	SGB5872_GGB4299_SGB5872	0.08	0.209079	Positive
SGB15878_Actinomyces_oris	SGB5896_Selenomonas_SGB5896	0.08	-0.347107	Negative
SGB6629_Filifactor_alocis	SGB5896_Selenomonas_SGB5896	0.08	-0.309648	Negative
SGB6939_Veillonella_parvula	SGB5896_Selenomonas_SGB5896	0.08	-0.170564	Negative
SGB5935_GGB4333_SGB5935	SGB5896_Selenomonas_SGB5896	0.08	0.156809	Positive
SGB2016_Porphyromonas_endodontalis	SGB5825_group_Dialister_invisus	0.08	-0.230769	Negative
SGB1458_Prevotella_conceptionensis	SGB5825_group_Dialister_invisus	0.08	-0.0662994	Negative
SGB1524_Prevotella_maculosa	SGB5825_group_Dialister_invisus	0.08	-0.0494505	Negative
SGB2497_Capnocytophaga_ochracea	SGB5825_group_Dialister_invisus	0.08	-0.115385	Negative
SGB5872_GGB4299_SGB5872	SGB5825_group_Dialister_invisus	0.08	0.209079	Positive
SGB5896_Selenomonas_SGB5896	SGB6939_Veillonella_parvula	0.08	-0.170564	Negative
SGB2016_Porphyromonas_endodontalis	SGB6653_Parvimonas_micra	0.08	-0.010989	Negative
SGB1458_Prevotella_conceptionensis	SGB6653_Parvimonas_micra	0.08	0.0662994	Positive
SGB8831_Desulfobulbus_oralis	SGB6653_Parvimonas_micra	0.08	0.118691	Positive
SGB3613_Treponema_denticola	SGB6653_Parvimonas_micra	0.08	0.121549	Positive
SGB3920_Mogibacterium_timidum	SGB6007_Fusobacterium_nucleatum	0.08	0.181319	Positive
SGB6629_Filifactor_alocis	SGB6007_Fusobacterium_nucleatum	0.08	0.186648	Positive
SGB1341_Bacteroidetes_oral_taxon_274	SGB8831_Desulfobulbus_oralis	0.08	0.209123	Positive
SGB19882_Candidatus_Nanosynsacchari_sp_TM7_ANC_38_39_G1_1	SGB8831_Desulfobulbus_oralis	0.08	0.209123	Positive
SGB6653_Parvimonas_micra	SGB8831_Desulfobulbus_oralis	0.08	0.118691	Positive
SGB19315_Campylobacter_rectus	SGB8831_Desulfobulbus_oralis	0.08	0.203751	Positive
SGB19882_Candidatus_Nanosynsacchari_sp_TM7_ANC_38_39_G1_1	SGB19315_Campylobacter_rectus	0.08	0.330124	Positive
SGB6629_Filifactor_alocis	SGB19315_Campylobacter_rectus	0.08	0.0502132	Positive
SGB8831_Desulfobulbus_oralis	SGB19315_Campylobacter_rectus	0.08	0.203751	Positive
SGB2497_Capnocytophaga_ochracea	SGB3613_Treponema_denticola	0.08	-0.171273	Negative
SGB6629_Filifactor_alocis	SGB3613_Treponema_denticola	0.08	0.2297	Positive
SGB6653_Parvimonas_micra	SGB3613_Treponema_denticola	0.08	0.121549	Positive
SGB1524_Prevotella_maculosa	SGB3585_Treponema_socranskii	0.08	0.153846	Positive
SGB5935_GGB4333_SGB5935	SGB3585_Treponema_socranskii	0.08	0.313187	Positive
SGB15878_Actinomyces_oris	SGB3607_Treponema_vincentii	0.08	-0.172956	Negative
SGB2016_Porphyromonas_endodontalis	SGB3607_Treponema_vincentii	0.08	-0.147647	Negative
SGB2057_Porphyromonas_gingivalis	SGB3607_Treponema_vincentii	0.08	0.108646	Positive
SGB19882_Candidatus_Nanosynsacchari_sp_TM7_ANC_38_39_G1_1	SGB3607_Treponema_vincentii	0.08	0.0640731	Positive
SGB3931_Eubacterium_brachy	SGB5935_GGB4333_SGB5935	0.08	0.255846	Positive
SGB6629_Filifactor_alocis	SGB5935_GGB4333_SGB5935	0.08	-0.0306436	Negative
SGB5896_Selenomonas_SGB5896	SGB5935_GGB4333_SGB5935	0.08	0.156809	Positive
SGB3585_Treponema_socranskii	SGB5935_GGB4333_SGB5935	0.08	0.313187	Positive
SGB1341_Bacteroidetes_oral_taxon_274	SGB15877_Actinomyces_dentalis	0.06	-0.159341	Negative
SGB3920_Mogibacterium_timidum	SGB15877_Actinomyces_dentalis	0.06	-0.247253	Negative
SGB3607_Treponema_vincentii	SGB15877_Actinomyces_dentalis	0.06	-0.039001	Negative
SGB2052_Phocaeicola_abscessus	SGB15878_Actinomyces_oris	0.06	-0.23934	Negative
SGB5825_group_Dialister_invisus	SGB17007_Corynebacterium_matruchotii	0.06	-0.17033	Negative
SGB15878_Actinomyces_oris	SGB2052_Phocaeicola_abscessus	0.06	-0.23934	Negative
SGB1561_Prevotella_nigrescens	SGB2052_Phocaeicola_abscessus	0.06	0.164835	Positive
SGB3613_Treponema_denticola	SGB2052_Phocaeicola_abscessus	0.06	0.182323	Positive
SGB1525_Prevotella_oris	SGB2016_Porphyromonas_endodontalis	0.06	0.283357	Positive
SGB3920_Mogibacterium_timidum	SGB2016_Porphyromonas_endodontalis	0.06	-0.00549451	Negative
SGB5896_Selenomonas_SGB5896	SGB2016_Porphyromonas_endodontalis	0.06	0.244842	Positive
SGB5935_GGB4333_SGB5935	SGB2016_Porphyromonas_endodontalis	0.06	0.0274725	Positive
SGB2497_Capnocytophaga_ochracea	SGB2057_Porphyromonas_gingivalis	0.06	-0.230769	Negative
SGB5825_group_Dialister_invisus	SGB2057_Porphyromonas_gingivalis	0.06	0.203297	Positive
SGB6939_Veillonella_parvula	SGB1411_group_Alloprevotella_tannerae	0.06	0.275103	Positive
SGB6653_Parvimonas_micra	SGB1411_group_Alloprevotella_tannerae	0.06	0.162311	Positive
SGB6007_Fusobacterium_nucleatum	SGB1411_group_Alloprevotella_tannerae	0.06	0.225585	Positive
SGB8831_Desulfobulbus_oralis	SGB1411_group_Alloprevotella_tannerae	0.06	-0.22356	Negative
SGB2497_Capnocytophaga_ochracea	SGB1458_Prevotella_conceptionensis	0.06	0.127074	Positive
SGB5872_GGB4299_SGB5872	SGB1458_Prevotella_conceptionensis	0.06	-0.0995859	Negative
SGB19882_Candidatus_Nanosynsacchari_sp_TM7_ANC_38_39_G1_1	SGB1524_Prevotella_maculosa	0.06	-0.032967	Negative
SGB3920_Mogibacterium_timidum	SGB1524_Prevotella_maculosa	0.06	-0.0934066	Negative
SGB5872_GGB4299_SGB5872	SGB1524_Prevotella_maculosa	0.06	0.0247593	Positive
SGB2052_Phocaeicola_abscessus	SGB1561_Prevotella_nigrescens	0.06	0.164835	Positive
SGB2016_Porphyromonas_endodontalis	SGB1525_Prevotella_oris	0.06	0.283357	Positive
SGB19882_Candidatus_Nanosynsacchari_sp_TM7_ANC_38_39_G1_1	SGB1525_Prevotella_oris	0.06	0.192572	Positive
SGB5872_GGB4299_SGB5872	SGB1525_Prevotella_oris	0.06	-0.077135	Negative
SGB15877_Actinomyces_dentalis	SGB1341_Bacteroidetes_oral_taxon_274	0.06	-0.159341	Negative
SGB19882_Candidatus_Nanosynsacchari_sp_TM7_ANC_38_39_G1_1	SGB1341_Bacteroidetes_oral_taxon_274	0.06	-0.0604396	Negative
SGB2057_Porphyromonas_gingivalis	SGB2497_Capnocytophaga_ochracea	0.06	-0.230769	Negative
SGB1458_Prevotella_conceptionensis	SGB2497_Capnocytophaga_ochracea	0.06	0.127074	Positive
SGB1524_Prevotella_maculosa	SGB19882_Candidatus_Nanosynsacchari_sp_TM7_ANC_38_39_G1_1	0.06	-0.032967	Negative
SGB1525_Prevotella_oris	SGB19882_Candidatus_Nanosynsacchari_sp_TM7_ANC_38_39_G1_1	0.06	0.192572	Positive
SGB1341_Bacteroidetes_oral_taxon_274	SGB19882_Candidatus_Nanosynsacchari_sp_TM7_ANC_38_39_G1_1	0.06	-0.0604396	Negative
SGB5825_group_Dialister_invisus	SGB19882_Candidatus_Nanosynsacchari_sp_TM7_ANC_38_39_G1_1	0.06	0.21978	Positive
SGB6653_Parvimonas_micra	SGB3931_Eubacterium_brachy	0.06	0.0962862	Positive
SGB3613_Treponema_denticola	SGB3931_Eubacterium_brachy	0.06	0.28216	Positive
SGB3585_Treponema_socranskii	SGB3931_Eubacterium_brachy	0.06	0.231087	Positive
SGB3607_Treponema_vincentii	SGB3931_Eubacterium_brachy	0.06	0.126928	Positive
SGB6939_Veillonella_parvula	SGB6627_Eubacterium_nodatum	0.06	-0.291209	Negative
SGB15877_Actinomyces_dentalis	SGB3920_Mogibacterium_timidum	0.06	-0.247253	Negative
SGB2016_Porphyromonas_endodontalis	SGB3920_Mogibacterium_timidum	0.06	-0.00549451	Negative
SGB1524_Prevotella_maculosa	SGB3920_Mogibacterium_timidum	0.06	-0.0934066	Negative
SGB5825_group_Dialister_invisus	SGB6629_Filifactor_alocis	0.06	-0.144861	Negative
SGB1458_Prevotella_conceptionensis	SGB5872_GGB4299_SGB5872	0.06	-0.0995859	Negative
SGB1524_Prevotella_maculosa	SGB5872_GGB4299_SGB5872	0.06	0.0247593	Positive
SGB1525_Prevotella_oris	SGB5872_GGB4299_SGB5872	0.06	-0.077135	Negative
SGB2016_Porphyromonas_endodontalis	SGB5896_Selenomonas_SGB5896	0.06	0.244842	Positive
SGB3613_Treponema_denticola	SGB5896_Selenomonas_SGB5896	0.06	-0.0165977	Negative
SGB3607_Treponema_vincentii	SGB5896_Selenomonas_SGB5896	0.06	0.207827	Positive
SGB17007_Corynebacterium_matruchotii	SGB5825_group_Dialister_invisus	0.06	-0.17033	Negative
SGB2057_Porphyromonas_gingivalis	SGB5825_group_Dialister_invisus	0.06	0.203297	Positive
SGB19882_Candidatus_Nanosynsacchari_sp_TM7_ANC_38_39_G1_1	SGB5825_group_Dialister_invisus	0.06	0.21978	Positive
SGB6629_Filifactor_alocis	SGB5825_group_Dialister_invisus	0.06	-0.144861	Negative
SGB3585_Treponema_socranskii	SGB5825_group_Dialister_invisus	0.06	-0.032967	Negative
SGB1411_group_Alloprevotella_tannerae	SGB6939_Veillonella_parvula	0.06	0.275103	Positive
SGB6627_Eubacterium_nodatum	SGB6939_Veillonella_parvula	0.06	-0.291209	Negative
SGB3613_Treponema_denticola	SGB6939_Veillonella_parvula	0.06	-0.193373	Negative
SGB1411_group_Alloprevotella_tannerae	SGB6653_Parvimonas_micra	0.06	0.162311	Positive
SGB3931_Eubacterium_brachy	SGB6653_Parvimonas_micra	0.06	0.0962862	Positive
SGB1411_group_Alloprevotella_tannerae	SGB6007_Fusobacterium_nucleatum	0.06	0.225585	Positive
SGB1411_group_Alloprevotella_tannerae	SGB8831_Desulfobulbus_oralis	0.06	-0.22356	Negative
SGB3585_Treponema_socranskii	SGB8831_Desulfobulbus_oralis	0.06	-0.0791276	Negative
SGB2052_Phocaeicola_abscessus	SGB3613_Treponema_denticola	0.06	0.182323	Positive
SGB3931_Eubacterium_brachy	SGB3613_Treponema_denticola	0.06	0.28216	Positive
SGB5896_Selenomonas_SGB5896	SGB3613_Treponema_denticola	0.06	-0.0165977	Negative
SGB6939_Veillonella_parvula	SGB3613_Treponema_denticola	0.06	-0.193373	Negative
SGB3931_Eubacterium_brachy	SGB3585_Treponema_socranskii	0.06	0.231087	Positive
SGB5825_group_Dialister_invisus	SGB3585_Treponema_socranskii	0.06	-0.032967	Negative
SGB8831_Desulfobulbus_oralis	SGB3585_Treponema_socranskii	0.06	-0.0791276	Negative
SGB15877_Actinomyces_dentalis	SGB3607_Treponema_vincentii	0.06	-0.039001	Negative
SGB3931_Eubacterium_brachy	SGB3607_Treponema_vincentii	0.06	0.126928	Positive
SGB5896_Selenomonas_SGB5896	SGB3607_Treponema_vincentii	0.06	0.207827	Positive
SGB2016_Porphyromonas_endodontalis	SGB5935_GGB4333_SGB5935	0.06	0.0274725	Positive
SGB3931_Eubacterium_brachy	SGB15877_Actinomyces_dentalis	0.04	-0.134801	Negative
SGB5896_Selenomonas_SGB5896	SGB15877_Actinomyces_dentalis	0.04	0.21183	Positive
SGB2016_Porphyromonas_endodontalis	SGB15878_Actinomyces_oris	0.04	0.134801	Positive
SGB1411_group_Alloprevotella_tannerae	SGB15878_Actinomyces_oris	0.04	-0.214876	Negative
SGB6939_Veillonella_parvula	SGB15878_Actinomyces_oris	0.04	0.115543	Positive
SGB3613_Treponema_denticola	SGB15878_Actinomyces_oris	0.04	-0.152145	Negative
SGB1561_Prevotella_nigrescens	SGB17007_Corynebacterium_matruchotii	0.04	0.197802	Positive
SGB1411_group_Alloprevotella_tannerae	SGB2052_Phocaeicola_abscessus	0.04	0.0192572	Positive
SGB15878_Actinomyces_oris	SGB2016_Porphyromonas_endodontalis	0.04	0.134801	Positive
SGB1341_Bacteroidetes_oral_taxon_274	SGB2016_Porphyromonas_endodontalis	0.04	-0.181319	Negative
SGB3931_Eubacterium_brachy	SGB2016_Porphyromonas_endodontalis	0.04	0.280605	Positive
SGB5872_GGB4299_SGB5872	SGB2016_Porphyromonas_endodontalis	0.04	-0.0385145	Negative
SGB19882_Candidatus_Nanosynsacchari_sp_TM7_ANC_38_39_G1_1	SGB2057_Porphyromonas_gingivalis	0.04	0.043956	Positive
SGB5896_Selenomonas_SGB5896	SGB2057_Porphyromonas_gingivalis	0.04	0.165062	Positive
SGB6939_Veillonella_parvula	SGB2057_Porphyromonas_gingivalis	0.04	-0.225275	Negative
SGB15878_Actinomyces_oris	SGB1411_group_Alloprevotella_tannerae	0.04	-0.214876	Negative
SGB2052_Phocaeicola_abscessus	SGB1411_group_Alloprevotella_tannerae	0.04	0.0192572	Positive
SGB1341_Bacteroidetes_oral_taxon_274	SGB1411_group_Alloprevotella_tannerae	0.04	0.0577717	Positive
SGB2497_Capnocytophaga_ochracea	SGB1411_group_Alloprevotella_tannerae	0.04	-0.0577717	Negative
SGB3931_Eubacterium_brachy	SGB1411_group_Alloprevotella_tannerae	0.04	0.104683	Positive
SGB6629_Filifactor_alocis	SGB1411_group_Alloprevotella_tannerae	0.04	0.0390547	Positive
SGB1524_Prevotella_maculosa	SGB1458_Prevotella_conceptionensis	0.04	0.0497245	Positive
SGB6939_Veillonella_parvula	SGB1458_Prevotella_conceptionensis	0.04	-0.127074	Negative
SGB1458_Prevotella_conceptionensis	SGB1524_Prevotella_maculosa	0.04	0.0497245	Positive
SGB1341_Bacteroidetes_oral_taxon_274	SGB1524_Prevotella_maculosa	0.04	0.00549451	Positive
SGB3607_Treponema_vincentii	SGB1524_Prevotella_maculosa	0.04	-0.0195005	Negative
SGB17007_Corynebacterium_matruchotii	SGB1561_Prevotella_nigrescens	0.04	0.197802	Positive
SGB1341_Bacteroidetes_oral_taxon_274	SGB1561_Prevotella_nigrescens	0.04	0.0274725	Positive
SGB6629_Filifactor_alocis	SGB1561_Prevotella_nigrescens	0.04	-0.0111431	Negative
SGB6939_Veillonella_parvula	SGB1561_Prevotella_nigrescens	0.04	0.0549451	Positive
SGB3613_Treponema_denticola	SGB1561_Prevotella_nigrescens	0.04	0	Negative
SGB3607_Treponema_vincentii	SGB1561_Prevotella_nigrescens	0.04	0.214505	Positive
SGB5935_GGB4333_SGB5935	SGB1561_Prevotella_nigrescens	0.04	0.120879	Positive
SGB3931_Eubacterium_brachy	SGB1525_Prevotella_oris	0.04	0.219008	Positive
SGB19315_Campylobacter_rectus	SGB1525_Prevotella_oris	0.04	0.137741	Positive
SGB3585_Treponema_socranskii	SGB1525_Prevotella_oris	0.04	0.0412655	Positive
SGB6629_Filifactor_alocis	SGB2053_Tannerella_forsythia	0.04	0.0807878	Positive
SGB2016_Porphyromonas_endodontalis	SGB1341_Bacteroidetes_oral_taxon_274	0.04	-0.181319	Negative
SGB1411_group_Alloprevotella_tannerae	SGB1341_Bacteroidetes_oral_taxon_274	0.04	0.0577717	Positive
SGB1524_Prevotella_maculosa	SGB1341_Bacteroidetes_oral_taxon_274	0.04	0.00549451	Positive
SGB1561_Prevotella_nigrescens	SGB1341_Bacteroidetes_oral_taxon_274	0.04	0.0274725	Positive
SGB6627_Eubacterium_nodatum	SGB1341_Bacteroidetes_oral_taxon_274	0.04	0.302198	Positive
SGB3931_Eubacterium_brachy	SGB2479_Capnocytophaga_gingivalis	0.04	-0.250344	Negative
SGB6627_Eubacterium_nodatum	SGB2479_Capnocytophaga_gingivalis	0.04	-0.0384615	Negative
SGB3920_Mogibacterium_timidum	SGB2479_Capnocytophaga_gingivalis	0.04	-0.032967	Negative
SGB1411_group_Alloprevotella_tannerae	SGB2497_Capnocytophaga_ochracea	0.04	-0.0577717	Negative
SGB6007_Fusobacterium_nucleatum	SGB2497_Capnocytophaga_ochracea	0.04	0.00549451	Positive
SGB2057_Porphyromonas_gingivalis	SGB19882_Candidatus_Nanosynsacchari_sp_TM7_ANC_38_39_G1_1	0.04	0.043956	Positive
SGB5935_GGB4333_SGB5935	SGB19882_Candidatus_Nanosynsacchari_sp_TM7_ANC_38_39_G1_1	0.04	0.126374	Positive
SGB15877_Actinomyces_dentalis	SGB3931_Eubacterium_brachy	0.04	-0.134801	Negative
SGB2016_Porphyromonas_endodontalis	SGB3931_Eubacterium_brachy	0.04	0.280605	Positive
SGB1411_group_Alloprevotella_tannerae	SGB3931_Eubacterium_brachy	0.04	0.104683	Positive
SGB1525_Prevotella_oris	SGB3931_Eubacterium_brachy	0.04	0.219008	Positive
SGB2479_Capnocytophaga_gingivalis	SGB3931_Eubacterium_brachy	0.04	-0.250344	Negative
SGB6007_Fusobacterium_nucleatum	SGB3931_Eubacterium_brachy	0.04	0.112792	Positive
SGB1341_Bacteroidetes_oral_taxon_274	SGB6627_Eubacterium_nodatum	0.04	0.302198	Positive
SGB2479_Capnocytophaga_gingivalis	SGB6627_Eubacterium_nodatum	0.04	-0.0384615	Negative
SGB3585_Treponema_socranskii	SGB6627_Eubacterium_nodatum	0.04	0.214286	Positive
SGB2479_Capnocytophaga_gingivalis	SGB3920_Mogibacterium_timidum	0.04	-0.032967	Negative
SGB1411_group_Alloprevotella_tannerae	SGB6629_Filifactor_alocis	0.04	0.0390547	Positive
SGB1561_Prevotella_nigrescens	SGB6629_Filifactor_alocis	0.04	-0.0111431	Negative
SGB2053_Tannerella_forsythia	SGB6629_Filifactor_alocis	0.04	0.0807878	Positive
SGB2016_Porphyromonas_endodontalis	SGB5872_GGB4299_SGB5872	0.04	-0.0385145	Negative
SGB8831_Desulfobulbus_oralis	SGB5872_GGB4299_SGB5872	0.04	0.0848963	Positive
SGB15877_Actinomyces_dentalis	SGB5896_Selenomonas_SGB5896	0.04	0.21183	Positive
SGB2057_Porphyromonas_gingivalis	SGB5896_Selenomonas_SGB5896	0.04	0.165062	Positive
SGB5825_group_Dialister_invisus	SGB5896_Selenomonas_SGB5896	0.04	0.118294	Positive
SGB5896_Selenomonas_SGB5896	SGB5825_group_Dialister_invisus	0.04	0.118294	Positive
SGB19315_Campylobacter_rectus	SGB5825_group_Dialister_invisus	0.04	0.00275103	Positive
SGB3613_Treponema_denticola	SGB5825_group_Dialister_invisus	0.04	-0.00552495	Negative
SGB15878_Actinomyces_oris	SGB6939_Veillonella_parvula	0.04	0.115543	Positive
SGB2057_Porphyromonas_gingivalis	SGB6939_Veillonella_parvula	0.04	-0.225275	Negative
SGB1458_Prevotella_conceptionensis	SGB6939_Veillonella_parvula	0.04	-0.127074	Negative
SGB1561_Prevotella_nigrescens	SGB6939_Veillonella_parvula	0.04	0.0549451	Positive
SGB2497_Capnocytophaga_ochracea	SGB6007_Fusobacterium_nucleatum	0.04	0.00549451	Positive
SGB3931_Eubacterium_brachy	SGB6007_Fusobacterium_nucleatum	0.04	0.112792	Positive
SGB3585_Treponema_socranskii	SGB6007_Fusobacterium_nucleatum	0.04	0.104396	Positive
SGB5872_GGB4299_SGB5872	SGB8831_Desulfobulbus_oralis	0.04	0.0848963	Positive
SGB1525_Prevotella_oris	SGB19315_Campylobacter_rectus	0.04	0.137741	Positive
SGB5825_group_Dialister_invisus	SGB19315_Campylobacter_rectus	0.04	0.00275103	Positive
SGB15878_Actinomyces_oris	SGB3613_Treponema_denticola	0.04	-0.152145	Negative
SGB1561_Prevotella_nigrescens	SGB3613_Treponema_denticola	0.04	0	Negative
SGB5825_group_Dialister_invisus	SGB3613_Treponema_denticola	0.04	-0.00552495	Negative
SGB1525_Prevotella_oris	SGB3585_Treponema_socranskii	0.04	0.0412655	Positive
SGB6627_Eubacterium_nodatum	SGB3585_Treponema_socranskii	0.04	0.214286	Positive
SGB6007_Fusobacterium_nucleatum	SGB3585_Treponema_socranskii	0.04	0.104396	Positive
SGB1524_Prevotella_maculosa	SGB3607_Treponema_vincentii	0.04	-0.0195005	Negative
SGB1561_Prevotella_nigrescens	SGB3607_Treponema_vincentii	0.04	0.214505	Positive
SGB1561_Prevotella_nigrescens	SGB5935_GGB4333_SGB5935	0.04	0.120879	Positive
SGB19882_Candidatus_Nanosynsacchari_sp_TM7_ANC_38_39_G1_1	SGB5935_GGB4333_SGB5935	0.04	0.126374	Positive
SGB5872_GGB4299_SGB5872	SGB15877_Actinomyces_dentalis	0.02	-0.110041	Negative
SGB5825_group_Dialister_invisus	SGB15877_Actinomyces_dentalis	0.02	0.142857	Positive
SGB6939_Veillonella_parvula	SGB15877_Actinomyces_dentalis	0.02	0.0549451	Positive
SGB6653_Parvimonas_micra	SGB15877_Actinomyces_dentalis	0.02	-0.131868	Negative
SGB3585_Treponema_socranskii	SGB15877_Actinomyces_dentalis	0.02	0.0824176	Positive
SGB1411_group_Alloprevotella_tannerae	SGB17007_Corynebacterium_matruchotii	0.02	0.0275103	Positive
SGB2057_Porphyromonas_gingivalis	SGB2052_Phocaeicola_abscessus	0.02	0.0384615	Positive
SGB2479_Capnocytophaga_gingivalis	SGB2052_Phocaeicola_abscessus	0.02	-0.0494505	Negative
SGB6629_Filifactor_alocis	SGB2052_Phocaeicola_abscessus	0.02	-0.167147	Negative
SGB6007_Fusobacterium_nucleatum	SGB2052_Phocaeicola_abscessus	0.02	0.0494505	Positive
SGB2052_Phocaeicola_abscessus	SGB2057_Porphyromonas_gingivalis	0.02	0.0384615	Positive
SGB3585_Treponema_socranskii	SGB2057_Porphyromonas_gingivalis	0.02	0.0164835	Positive
SGB17007_Corynebacterium_matruchotii	SGB1411_group_Alloprevotella_tannerae	0.02	0.0275103	Positive
SGB1458_Prevotella_conceptionensis	SGB1411_group_Alloprevotella_tannerae	0.02	0.049793	Positive
SGB2053_Tannerella_forsythia	SGB1411_group_Alloprevotella_tannerae	0.02	0.162311	Positive
SGB5935_GGB4333_SGB5935	SGB1411_group_Alloprevotella_tannerae	0.02	0.101788	Positive
SGB1411_group_Alloprevotella_tannerae	SGB1458_Prevotella_conceptionensis	0.02	0.049793	Positive
SGB1561_Prevotella_nigrescens	SGB1458_Prevotella_conceptionensis	0.02	0.0718243	Positive
SGB3931_Eubacterium_brachy	SGB1458_Prevotella_conceptionensis	0.02	-0.105118	Negative
SGB8831_Desulfobulbus_oralis	SGB1458_Prevotella_conceptionensis	0.02	0.079566	Positive
SGB19315_Campylobacter_rectus	SGB1458_Prevotella_conceptionensis	0.02	0.0414941	Positive
SGB3585_Treponema_socranskii	SGB1458_Prevotella_conceptionensis	0.02	-0.171273	Negative
SGB2053_Tannerella_forsythia	SGB1524_Prevotella_maculosa	0.02	-0.318681	Negative
SGB3931_Eubacterium_brachy	SGB1524_Prevotella_maculosa	0.02	0.082531	Positive
SGB1458_Prevotella_conceptionensis	SGB1561_Prevotella_nigrescens	0.02	0.0718243	Positive
SGB6653_Parvimonas_micra	SGB1561_Prevotella_nigrescens	0.02	0.137363	Positive
SGB3920_Mogibacterium_timidum	SGB1525_Prevotella_oris	0.02	0.0742779	Positive
SGB6653_Parvimonas_micra	SGB1525_Prevotella_oris	0.02	-0.121046	Negative
SGB3613_Treponema_denticola	SGB1525_Prevotella_oris	0.02	0.334719	Positive
SGB1411_group_Alloprevotella_tannerae	SGB2053_Tannerella_forsythia	0.02	0.162311	Positive
SGB1524_Prevotella_maculosa	SGB2053_Tannerella_forsythia	0.02	-0.318681	Negative
SGB6007_Fusobacterium_nucleatum	SGB1341_Bacteroidetes_oral_taxon_274	0.02	0.010989	Positive
SGB2052_Phocaeicola_abscessus	SGB2479_Capnocytophaga_gingivalis	0.02	-0.0494505	Negative
SGB8831_Desulfobulbus_oralis	SGB2479_Capnocytophaga_gingivalis	0.02	0.107387	Positive
SGB3613_Treponema_denticola	SGB2479_Capnocytophaga_gingivalis	0.02	0.0939241	Positive
SGB6629_Filifactor_alocis	SGB19882_Candidatus_Nanosynsacchari_sp_TM7_ANC_38_39_G1_1	0.02	0.23122	Positive
SGB1458_Prevotella_conceptionensis	SGB3931_Eubacterium_brachy	0.02	-0.105118	Negative
SGB1524_Prevotella_maculosa	SGB3931_Eubacterium_brachy	0.02	0.082531	Positive
SGB1525_Prevotella_oris	SGB3920_Mogibacterium_timidum	0.02	0.0742779	Positive
SGB6629_Filifactor_alocis	SGB3920_Mogibacterium_timidum	0.02	-0.0529299	Negative
SGB2052_Phocaeicola_abscessus	SGB6629_Filifactor_alocis	0.02	-0.167147	Negative
SGB19882_Candidatus_Nanosynsacchari_sp_TM7_ANC_38_39_G1_1	SGB6629_Filifactor_alocis	0.02	0.23122	Positive
SGB3920_Mogibacterium_timidum	SGB6629_Filifactor_alocis	0.02	-0.0529299	Negative
SGB6939_Veillonella_parvula	SGB6629_Filifactor_alocis	0.02	0.0111431	Positive
SGB15877_Actinomyces_dentalis	SGB5872_GGB4299_SGB5872	0.02	-0.110041	Negative
SGB6007_Fusobacterium_nucleatum	SGB5872_GGB4299_SGB5872	0.02	0.0412655	Positive
SGB8831_Desulfobulbus_oralis	SGB5896_Selenomonas_SGB5896	0.02	-0.0707469	Negative
SGB15877_Actinomyces_dentalis	SGB5825_group_Dialister_invisus	0.02	0.142857	Positive
SGB15877_Actinomyces_dentalis	SGB6939_Veillonella_parvula	0.02	0.0549451	Positive
SGB6629_Filifactor_alocis	SGB6939_Veillonella_parvula	0.02	0.0111431	Positive
SGB6007_Fusobacterium_nucleatum	SGB6939_Veillonella_parvula	0.02	-0.0879121	Negative
SGB15877_Actinomyces_dentalis	SGB6653_Parvimonas_micra	0.02	-0.131868	Negative
SGB1561_Prevotella_nigrescens	SGB6653_Parvimonas_micra	0.02	0.137363	Positive
SGB1525_Prevotella_oris	SGB6653_Parvimonas_micra	0.02	-0.121046	Negative
SGB2052_Phocaeicola_abscessus	SGB6007_Fusobacterium_nucleatum	0.02	0.0494505	Positive
SGB1341_Bacteroidetes_oral_taxon_274	SGB6007_Fusobacterium_nucleatum	0.02	0.010989	Positive
SGB5872_GGB4299_SGB5872	SGB6007_Fusobacterium_nucleatum	0.02	0.0412655	Positive
SGB6939_Veillonella_parvula	SGB6007_Fusobacterium_nucleatum	0.02	-0.0879121	Negative
SGB1458_Prevotella_conceptionensis	SGB8831_Desulfobulbus_oralis	0.02	0.079566	Positive
SGB2479_Capnocytophaga_gingivalis	SGB8831_Desulfobulbus_oralis	0.02	0.107387	Positive
SGB5896_Selenomonas_SGB5896	SGB8831_Desulfobulbus_oralis	0.02	-0.0707469	Negative
SGB1458_Prevotella_conceptionensis	SGB19315_Campylobacter_rectus	0.02	0.0414941	Positive
SGB1525_Prevotella_oris	SGB3613_Treponema_denticola	0.02	0.334719	Positive
SGB2479_Capnocytophaga_gingivalis	SGB3613_Treponema_denticola	0.02	0.0939241	Positive
SGB3585_Treponema_socranskii	SGB3613_Treponema_denticola	0.02	0.121549	Positive
SGB15877_Actinomyces_dentalis	SGB3585_Treponema_socranskii	0.02	0.0824176	Positive
SGB2057_Porphyromonas_gingivalis	SGB3585_Treponema_socranskii	0.02	0.0164835	Positive
SGB1458_Prevotella_conceptionensis	SGB3585_Treponema_socranskii	0.02	-0.171273	Negative
SGB3613_Treponema_denticola	SGB3585_Treponema_socranskii	0.02	0.121549	Positive
SGB1411_group_Alloprevotella_tannerae	SGB5935_GGB4333_SGB5935	0.02	0.101788	Positive

## Sheet: stability_severity_severe
Taxon1	Taxon2	Selection_Frequency	Correlation	Edge_Type
SGB8831_Desulfobulbus_oralis	SGB2053_Tannerella_forsythia	1	0.907143	Positive
SGB6629_Filifactor_alocis	SGB6627_Eubacterium_nodatum	1	0.875671	Positive
SGB6627_Eubacterium_nodatum	SGB6629_Filifactor_alocis	1	0.875671	Positive
SGB2053_Tannerella_forsythia	SGB8831_Desulfobulbus_oralis	1	0.907143	Positive
SGB3613_Treponema_denticola	SGB19315_Campylobacter_rectus	1	0.899017	Positive
SGB19315_Campylobacter_rectus	SGB3613_Treponema_denticola	1	0.899017	Positive
SGB2053_Tannerella_forsythia	SGB2057_Porphyromonas_gingivalis	0.98	0.853571	Positive
SGB6629_Filifactor_alocis	SGB2057_Porphyromonas_gingivalis	0.98	0.884719	Positive
SGB2057_Porphyromonas_gingivalis	SGB2053_Tannerella_forsythia	0.98	0.853571	Positive
SGB6629_Filifactor_alocis	SGB2053_Tannerella_forsythia	0.98	0.87757	Positive
SGB2057_Porphyromonas_gingivalis	SGB6629_Filifactor_alocis	0.98	0.884719	Positive
SGB2053_Tannerella_forsythia	SGB6629_Filifactor_alocis	0.98	0.87757	Positive
SGB3920_Mogibacterium_timidum	SGB2053_Tannerella_forsythia	0.96	0.8311	Positive
SGB2053_Tannerella_forsythia	SGB3920_Mogibacterium_timidum	0.96	0.8311	Positive
SGB6627_Eubacterium_nodatum	SGB2053_Tannerella_forsythia	0.92	0.820376	Positive
SGB2053_Tannerella_forsythia	SGB6627_Eubacterium_nodatum	0.92	0.820376	Positive
SGB5935_GGB4333_SGB5935	SGB6629_Filifactor_alocis	0.92	0.789927	Positive
SGB19315_Campylobacter_rectus	SGB8831_Desulfobulbus_oralis	0.92	0.843611	Positive
SGB3613_Treponema_denticola	SGB8831_Desulfobulbus_oralis	0.92	0.792857	Positive
SGB8831_Desulfobulbus_oralis	SGB19315_Campylobacter_rectus	0.92	0.843611	Positive
SGB8831_Desulfobulbus_oralis	SGB3613_Treponema_denticola	0.92	0.792857	Positive
SGB6629_Filifactor_alocis	SGB5935_GGB4333_SGB5935	0.92	0.789927	Positive
SGB5825_group_Dialister_invisus	SGB2016_Porphyromonas_endodontalis	0.9	0.785714	Positive
SGB5935_GGB4333_SGB5935	SGB6627_Eubacterium_nodatum	0.9	0.795337	Positive
SGB2016_Porphyromonas_endodontalis	SGB5825_group_Dialister_invisus	0.9	0.785714	Positive
SGB6627_Eubacterium_nodatum	SGB5935_GGB4333_SGB5935	0.9	0.795337	Positive
SGB6627_Eubacterium_nodatum	SGB2057_Porphyromonas_gingivalis	0.88	0.798928	Positive
SGB2057_Porphyromonas_gingivalis	SGB6627_Eubacterium_nodatum	0.88	0.798928	Positive
SGB6653_Parvimonas_micra	SGB5896_Selenomonas_SGB5896	0.88	0.731187	Positive
SGB5896_Selenomonas_SGB5896	SGB6653_Parvimonas_micra	0.88	0.731187	Positive
SGB8831_Desulfobulbus_oralis	SGB2057_Porphyromonas_gingivalis	0.86	0.75	Positive
SGB19882_Candidatus_Nanosynsacchari_sp_TM7_ANC_38_39_G1_1	SGB1524_Prevotella_maculosa	0.86	0.806077	Positive
SGB1524_Prevotella_maculosa	SGB19882_Candidatus_Nanosynsacchari_sp_TM7_ANC_38_39_G1_1	0.86	0.806077	Positive
SGB6007_Fusobacterium_nucleatum	SGB5896_Selenomonas_SGB5896	0.86	0.749109	Positive
SGB5896_Selenomonas_SGB5896	SGB6007_Fusobacterium_nucleatum	0.86	0.749109	Positive
SGB2057_Porphyromonas_gingivalis	SGB8831_Desulfobulbus_oralis	0.86	0.75	Positive
SGB6629_Filifactor_alocis	SGB2016_Porphyromonas_endodontalis	0.84	0.766756	Positive
SGB5935_GGB4333_SGB5935	SGB2053_Tannerella_forsythia	0.84	0.758589	Positive
SGB8831_Desulfobulbus_oralis	SGB3920_Mogibacterium_timidum	0.84	0.795353	Positive
SGB2016_Porphyromonas_endodontalis	SGB6629_Filifactor_alocis	0.84	0.766756	Positive
SGB8831_Desulfobulbus_oralis	SGB6629_Filifactor_alocis	0.84	0.745309	Positive
SGB3920_Mogibacterium_timidum	SGB8831_Desulfobulbus_oralis	0.84	0.795353	Positive
SGB6629_Filifactor_alocis	SGB8831_Desulfobulbus_oralis	0.84	0.745309	Positive
SGB2053_Tannerella_forsythia	SGB5935_GGB4333_SGB5935	0.84	0.758589	Positive
SGB2057_Porphyromonas_gingivalis	SGB2016_Porphyromonas_endodontalis	0.82	0.760714	Positive
SGB2016_Porphyromonas_endodontalis	SGB2057_Porphyromonas_gingivalis	0.82	0.760714	Positive
SGB3585_Treponema_socranskii	SGB5872_GGB4299_SGB5872	0.78	0.720435	Positive
SGB5872_GGB4299_SGB5872	SGB3585_Treponema_socranskii	0.78	0.720435	Positive
SGB19882_Candidatus_Nanosynsacchari_sp_TM7_ANC_38_39_G1_1	SGB15877_Actinomyces_dentalis	0.76	0.746429	Positive
SGB3613_Treponema_denticola	SGB2057_Porphyromonas_gingivalis	0.76	0.725	Positive
SGB15877_Actinomyces_dentalis	SGB19882_Candidatus_Nanosynsacchari_sp_TM7_ANC_38_39_G1_1	0.76	0.746429	Positive
SGB2057_Porphyromonas_gingivalis	SGB3613_Treponema_denticola	0.76	0.725	Positive
SGB19315_Campylobacter_rectus	SGB2057_Porphyromonas_gingivalis	0.74	0.725648	Positive
SGB19315_Campylobacter_rectus	SGB2053_Tannerella_forsythia	0.74	0.732797	Positive
SGB2057_Porphyromonas_gingivalis	SGB19315_Campylobacter_rectus	0.74	0.725648	Positive
SGB2053_Tannerella_forsythia	SGB19315_Campylobacter_rectus	0.74	0.732797	Positive
SGB1524_Prevotella_maculosa	SGB1411_group_Alloprevotella_tannerae	0.72	0.714924	Positive
SGB1411_group_Alloprevotella_tannerae	SGB1524_Prevotella_maculosa	0.72	0.714924	Positive
SGB5872_GGB4299_SGB5872	SGB1524_Prevotella_maculosa	0.72	0.728254	Positive
SGB3585_Treponema_socranskii	SGB1524_Prevotella_maculosa	0.72	0.729223	Positive
SGB3613_Treponema_denticola	SGB2053_Tannerella_forsythia	0.72	0.757143	Positive
SGB5825_group_Dialister_invisus	SGB19882_Candidatus_Nanosynsacchari_sp_TM7_ANC_38_39_G1_1	0.72	0.703571	Positive
SGB1524_Prevotella_maculosa	SGB5872_GGB4299_SGB5872	0.72	0.728254	Positive
SGB19882_Candidatus_Nanosynsacchari_sp_TM7_ANC_38_39_G1_1	SGB5825_group_Dialister_invisus	0.72	0.703571	Positive
SGB2053_Tannerella_forsythia	SGB3613_Treponema_denticola	0.72	0.757143	Positive
SGB1524_Prevotella_maculosa	SGB3585_Treponema_socranskii	0.72	0.729223	Positive
SGB5825_group_Dialister_invisus	SGB6629_Filifactor_alocis	0.7	0.677391	Positive
SGB6629_Filifactor_alocis	SGB5825_group_Dialister_invisus	0.7	0.677391	Positive
SGB6627_Eubacterium_nodatum	SGB2479_Capnocytophaga_gingivalis	0.66	-0.645796	Negative
SGB2479_Capnocytophaga_gingivalis	SGB6627_Eubacterium_nodatum	0.66	-0.645796	Negative
SGB3613_Treponema_denticola	SGB6629_Filifactor_alocis	0.66	0.670242	Positive
SGB6629_Filifactor_alocis	SGB3613_Treponema_denticola	0.66	0.670242	Positive
SGB6627_Eubacterium_nodatum	SGB2016_Porphyromonas_endodontalis	0.64	0.679178	Positive
SGB5872_GGB4299_SGB5872	SGB1411_group_Alloprevotella_tannerae	0.64	0.691761	Positive
SGB2016_Porphyromonas_endodontalis	SGB6627_Eubacterium_nodatum	0.64	0.679178	Positive
SGB1411_group_Alloprevotella_tannerae	SGB5872_GGB4299_SGB5872	0.64	0.691761	Positive
SGB6007_Fusobacterium_nucleatum	SGB6653_Parvimonas_micra	0.64	0.675	Positive
SGB6653_Parvimonas_micra	SGB6007_Fusobacterium_nucleatum	0.64	0.675	Positive
SGB19882_Candidatus_Nanosynsacchari_sp_TM7_ANC_38_39_G1_1	SGB1411_group_Alloprevotella_tannerae	0.62	0.664286	Positive
SGB1411_group_Alloprevotella_tannerae	SGB19882_Candidatus_Nanosynsacchari_sp_TM7_ANC_38_39_G1_1	0.62	0.664286	Positive
SGB5872_GGB4299_SGB5872	SGB19882_Candidatus_Nanosynsacchari_sp_TM7_ANC_38_39_G1_1	0.62	0.691761	Positive
SGB6629_Filifactor_alocis	SGB3920_Mogibacterium_timidum	0.62	0.632379	Positive
SGB3920_Mogibacterium_timidum	SGB6629_Filifactor_alocis	0.62	0.632379	Positive
SGB19882_Candidatus_Nanosynsacchari_sp_TM7_ANC_38_39_G1_1	SGB5872_GGB4299_SGB5872	0.62	0.691761	Positive
SGB2016_Porphyromonas_endodontalis	SGB2052_Phocaeicola_abscessus	0.6	0.681008	Positive
SGB2052_Phocaeicola_abscessus	SGB2016_Porphyromonas_endodontalis	0.6	0.681008	Positive
SGB5896_Selenomonas_SGB5896	SGB2497_Capnocytophaga_ochracea	0.6	0.624218	Positive
SGB2497_Capnocytophaga_ochracea	SGB5896_Selenomonas_SGB5896	0.6	0.624218	Positive
SGB5872_GGB4299_SGB5872	SGB15877_Actinomyces_dentalis	0.58	0.64875	Positive
SGB2052_Phocaeicola_abscessus	SGB15878_Actinomyces_oris	0.58	-0.663087	Negative
SGB15878_Actinomyces_oris	SGB2052_Phocaeicola_abscessus	0.58	-0.663087	Negative
SGB15877_Actinomyces_dentalis	SGB5872_GGB4299_SGB5872	0.58	0.64875	Positive
SGB3607_Treponema_vincentii	SGB5896_Selenomonas_SGB5896	0.58	0.605739	Positive
SGB5935_GGB4333_SGB5935	SGB8831_Desulfobulbus_oralis	0.58	0.632458	Positive
SGB5896_Selenomonas_SGB5896	SGB3607_Treponema_vincentii	0.58	0.605739	Positive
SGB8831_Desulfobulbus_oralis	SGB5935_GGB4333_SGB5935	0.58	0.632458	Positive
SGB2057_Porphyromonas_gingivalis	SGB2052_Phocaeicola_abscessus	0.56	0.673839	Positive
SGB2052_Phocaeicola_abscessus	SGB2057_Porphyromonas_gingivalis	0.56	0.673839	Positive
SGB3585_Treponema_socranskii	SGB2479_Capnocytophaga_gingivalis	0.56	-0.625559	Negative
SGB3920_Mogibacterium_timidum	SGB6627_Eubacterium_nodatum	0.56	0.60644	Positive
SGB6627_Eubacterium_nodatum	SGB3920_Mogibacterium_timidum	0.56	0.60644	Positive
SGB5825_group_Dialister_invisus	SGB5896_Selenomonas_SGB5896	0.56	0.62366	Positive
SGB5896_Selenomonas_SGB5896	SGB5825_group_Dialister_invisus	0.56	0.62366	Positive
SGB2479_Capnocytophaga_gingivalis	SGB3585_Treponema_socranskii	0.56	-0.625559	Negative
SGB1524_Prevotella_maculosa	SGB2016_Porphyromonas_endodontalis	0.54	0.607686	Positive
SGB3585_Treponema_socranskii	SGB1411_group_Alloprevotella_tannerae	0.54	0.592857	Positive
SGB2016_Porphyromonas_endodontalis	SGB1524_Prevotella_maculosa	0.54	0.607686	Positive
SGB3931_Eubacterium_brachy	SGB1525_Prevotella_oris	0.54	0.591402	Positive
SGB1525_Prevotella_oris	SGB3931_Eubacterium_brachy	0.54	0.591402	Positive
SGB8831_Desulfobulbus_oralis	SGB6627_Eubacterium_nodatum	0.54	0.630921	Positive
SGB3607_Treponema_vincentii	SGB6653_Parvimonas_micra	0.54	0.585714	Positive
SGB6627_Eubacterium_nodatum	SGB8831_Desulfobulbus_oralis	0.54	0.630921	Positive
SGB1411_group_Alloprevotella_tannerae	SGB3585_Treponema_socranskii	0.54	0.592857	Positive
SGB6653_Parvimonas_micra	SGB3607_Treponema_vincentii	0.54	0.585714	Positive
SGB3585_Treponema_socranskii	SGB19882_Candidatus_Nanosynsacchari_sp_TM7_ANC_38_39_G1_1	0.52	0.607143	Positive
SGB5825_group_Dialister_invisus	SGB6627_Eubacterium_nodatum	0.52	0.616622	Positive
SGB3613_Treponema_denticola	SGB6627_Eubacterium_nodatum	0.52	0.621984	Positive
SGB3613_Treponema_denticola	SGB3920_Mogibacterium_timidum	0.52	0.632708	Positive
SGB6627_Eubacterium_nodatum	SGB5825_group_Dialister_invisus	0.52	0.616622	Positive
SGB5935_GGB4333_SGB5935	SGB5825_group_Dialister_invisus	0.52	0.583807	Positive
SGB6627_Eubacterium_nodatum	SGB3613_Treponema_denticola	0.52	0.621984	Positive
SGB3920_Mogibacterium_timidum	SGB3613_Treponema_denticola	0.52	0.632708	Positive
SGB19882_Candidatus_Nanosynsacchari_sp_TM7_ANC_38_39_G1_1	SGB3585_Treponema_socranskii	0.52	0.607143	Positive
SGB5825_group_Dialister_invisus	SGB5935_GGB4333_SGB5935	0.52	0.583807	Positive
SGB5935_GGB4333_SGB5935	SGB3920_Mogibacterium_timidum	0.5	0.55367	Positive
SGB3920_Mogibacterium_timidum	SGB5935_GGB4333_SGB5935	0.5	0.55367	Positive
SGB19315_Campylobacter_rectus	SGB3920_Mogibacterium_timidum	0.48	0.608229	Positive
SGB19315_Campylobacter_rectus	SGB6629_Filifactor_alocis	0.48	0.597496	Positive
SGB3920_Mogibacterium_timidum	SGB19315_Campylobacter_rectus	0.48	0.608229	Positive
SGB6629_Filifactor_alocis	SGB19315_Campylobacter_rectus	0.48	0.597496	Positive
SGB6653_Parvimonas_micra	SGB3931_Eubacterium_brachy	0.46	0.59857	Positive
SGB3931_Eubacterium_brachy	SGB6653_Parvimonas_micra	0.46	0.59857	Positive
SGB2053_Tannerella_forsythia	SGB2016_Porphyromonas_endodontalis	0.44	0.560714	Positive
SGB5935_GGB4333_SGB5935	SGB2057_Porphyromonas_gingivalis	0.44	0.558581	Positive
SGB2016_Porphyromonas_endodontalis	SGB2053_Tannerella_forsythia	0.44	0.560714	Positive
SGB5896_Selenomonas_SGB5896	SGB6627_Eubacterium_nodatum	0.44	0.516594	Positive
SGB6627_Eubacterium_nodatum	SGB5896_Selenomonas_SGB5896	0.44	0.516594	Positive
SGB3607_Treponema_vincentii	SGB6007_Fusobacterium_nucleatum	0.44	0.528571	Positive
SGB5935_GGB4333_SGB5935	SGB3585_Treponema_socranskii	0.44	0.621647	Positive
SGB6007_Fusobacterium_nucleatum	SGB3607_Treponema_vincentii	0.44	0.528571	Positive
SGB2057_Porphyromonas_gingivalis	SGB5935_GGB4333_SGB5935	0.44	0.558581	Positive
SGB3585_Treponema_socranskii	SGB5935_GGB4333_SGB5935	0.44	0.621647	Positive
SGB3920_Mogibacterium_timidum	SGB2057_Porphyromonas_gingivalis	0.42	0.548704	Positive
SGB5825_group_Dialister_invisus	SGB1524_Prevotella_maculosa	0.42	0.595175	Positive
SGB2057_Porphyromonas_gingivalis	SGB3920_Mogibacterium_timidum	0.42	0.548704	Positive
SGB1524_Prevotella_maculosa	SGB5825_group_Dialister_invisus	0.42	0.595175	Positive
SGB1411_group_Alloprevotella_tannerae	SGB15877_Actinomyces_dentalis	0.4	0.564286	Positive
SGB2497_Capnocytophaga_ochracea	SGB15877_Actinomyces_dentalis	0.4	0.529044	Positive
SGB15877_Actinomyces_dentalis	SGB1411_group_Alloprevotella_tannerae	0.4	0.564286	Positive
SGB1525_Prevotella_oris	SGB1561_Prevotella_nigrescens	0.4	0.475	Positive
SGB1561_Prevotella_nigrescens	SGB1525_Prevotella_oris	0.4	0.475	Positive
SGB15877_Actinomyces_dentalis	SGB2497_Capnocytophaga_ochracea	0.4	0.529044	Positive
SGB17007_Corynebacterium_matruchotii	SGB15878_Actinomyces_oris	0.38	0.520107	Positive
SGB15878_Actinomyces_oris	SGB17007_Corynebacterium_matruchotii	0.38	0.520107	Positive
SGB5872_GGB4299_SGB5872	SGB2497_Capnocytophaga_ochracea	0.38	0.498657	Positive
SGB2497_Capnocytophaga_ochracea	SGB5872_GGB4299_SGB5872	0.38	0.498657	Positive
SGB1524_Prevotella_maculosa	SGB15878_Actinomyces_oris	0.36	-0.461126	Negative
SGB5896_Selenomonas_SGB5896	SGB2016_Porphyromonas_endodontalis	0.36	0.426526	Positive
SGB5935_GGB4333_SGB5935	SGB2016_Porphyromonas_endodontalis	0.36	0.544166	Positive
SGB5825_group_Dialister_invisus	SGB1411_group_Alloprevotella_tannerae	0.36	0.539286	Positive
SGB15878_Actinomyces_oris	SGB1524_Prevotella_maculosa	0.36	-0.461126	Negative
SGB5825_group_Dialister_invisus	SGB2053_Tannerella_forsythia	0.36	0.5	Positive
SGB3585_Treponema_socranskii	SGB6627_Eubacterium_nodatum	0.36	0.512958	Positive
SGB3585_Treponema_socranskii	SGB6629_Filifactor_alocis	0.36	0.493298	Positive
SGB5896_Selenomonas_SGB5896	SGB5872_GGB4299_SGB5872	0.36	0.471223	Positive
SGB2016_Porphyromonas_endodontalis	SGB5896_Selenomonas_SGB5896	0.36	0.426526	Positive
SGB5872_GGB4299_SGB5872	SGB5896_Selenomonas_SGB5896	0.36	0.471223	Positive
SGB1411_group_Alloprevotella_tannerae	SGB5825_group_Dialister_invisus	0.36	0.539286	Positive
SGB2053_Tannerella_forsythia	SGB5825_group_Dialister_invisus	0.36	0.5	Positive
SGB6627_Eubacterium_nodatum	SGB3585_Treponema_socranskii	0.36	0.512958	Positive
SGB6629_Filifactor_alocis	SGB3585_Treponema_socranskii	0.36	0.493298	Positive
SGB2016_Porphyromonas_endodontalis	SGB5935_GGB4333_SGB5935	0.36	0.544166	Positive
SGB1524_Prevotella_maculosa	SGB15877_Actinomyces_dentalis	0.34	0.461126	Positive
SGB19882_Candidatus_Nanosynsacchari_sp_TM7_ANC_38_39_G1_1	SGB2016_Porphyromonas_endodontalis	0.34	0.542857	Positive
SGB15877_Actinomyces_dentalis	SGB1524_Prevotella_maculosa	0.34	0.461126	Positive
SGB2016_Porphyromonas_endodontalis	SGB19882_Candidatus_Nanosynsacchari_sp_TM7_ANC_38_39_G1_1	0.34	0.542857	Positive
SGB3585_Treponema_socranskii	SGB15877_Actinomyces_dentalis	0.32	0.510714	Positive
SGB3931_Eubacterium_brachy	SGB2052_Phocaeicola_abscessus	0.32	-0.589928	Negative
SGB2497_Capnocytophaga_ochracea	SGB1458_Prevotella_conceptionensis	0.32	0.509839	Positive
SGB1458_Prevotella_conceptionensis	SGB2497_Capnocytophaga_ochracea	0.32	0.509839	Positive
SGB19882_Candidatus_Nanosynsacchari_sp_TM7_ANC_38_39_G1_1	SGB2497_Capnocytophaga_ochracea	0.32	0.505809	Positive
SGB2497_Capnocytophaga_ochracea	SGB19882_Candidatus_Nanosynsacchari_sp_TM7_ANC_38_39_G1_1	0.32	0.505809	Positive
SGB2052_Phocaeicola_abscessus	SGB3931_Eubacterium_brachy	0.32	-0.589928	Negative
SGB15877_Actinomyces_dentalis	SGB3585_Treponema_socranskii	0.32	0.510714	Positive
SGB3931_Eubacterium_brachy	SGB15877_Actinomyces_dentalis	0.3	0.390684	Positive
SGB2057_Porphyromonas_gingivalis	SGB15878_Actinomyces_oris	0.3	-0.560714	Negative
SGB15878_Actinomyces_oris	SGB2057_Porphyromonas_gingivalis	0.3	-0.560714	Negative
SGB5825_group_Dialister_invisus	SGB2057_Porphyromonas_gingivalis	0.3	0.517857	Positive
SGB6007_Fusobacterium_nucleatum	SGB1525_Prevotella_oris	0.3	0.510714	Positive
SGB5935_GGB4333_SGB5935	SGB2497_Capnocytophaga_ochracea	0.3	0.457184	Positive
SGB6653_Parvimonas_micra	SGB19882_Candidatus_Nanosynsacchari_sp_TM7_ANC_38_39_G1_1	0.3	0.460714	Positive
SGB15877_Actinomyces_dentalis	SGB3931_Eubacterium_brachy	0.3	0.390684	Positive
SGB19315_Campylobacter_rectus	SGB6627_Eubacterium_nodatum	0.3	0.500894	Positive
SGB5825_group_Dialister_invisus	SGB5872_GGB4299_SGB5872	0.3	0.551975	Positive
SGB3585_Treponema_socranskii	SGB5896_Selenomonas_SGB5896	0.3	0.379931	Positive
SGB2057_Porphyromonas_gingivalis	SGB5825_group_Dialister_invisus	0.3	0.517857	Positive
SGB5872_GGB4299_SGB5872	SGB5825_group_Dialister_invisus	0.3	0.551975	Positive
SGB6007_Fusobacterium_nucleatum	SGB6939_Veillonella_parvula	0.3	0.425	Positive
SGB19882_Candidatus_Nanosynsacchari_sp_TM7_ANC_38_39_G1_1	SGB6653_Parvimonas_micra	0.3	0.460714	Positive
SGB1525_Prevotella_oris	SGB6007_Fusobacterium_nucleatum	0.3	0.510714	Positive
SGB6939_Veillonella_parvula	SGB6007_Fusobacterium_nucleatum	0.3	0.425	Positive
SGB6627_Eubacterium_nodatum	SGB19315_Campylobacter_rectus	0.3	0.500894	Positive
SGB5896_Selenomonas_SGB5896	SGB3585_Treponema_socranskii	0.3	0.379931	Positive
SGB2497_Capnocytophaga_ochracea	SGB5935_GGB4333_SGB5935	0.3	0.457184	Positive
SGB2497_Capnocytophaga_ochracea	SGB17007_Corynebacterium_matruchotii	0.28	0.530411	Positive
SGB3585_Treponema_socranskii	SGB2016_Porphyromonas_endodontalis	0.28	0.467857	Positive
SGB2479_Capnocytophaga_gingivalis	SGB2057_Porphyromonas_gingivalis	0.28	-0.430742	Negative
SGB6629_Filifactor_alocis	SGB1524_Prevotella_maculosa	0.28	0.449911	Positive
SGB2057_Porphyromonas_gingivalis	SGB2479_Capnocytophaga_gingivalis	0.28	-0.430742	Negative
SGB5935_GGB4333_SGB5935	SGB2479_Capnocytophaga_gingivalis	0.28	-0.497762	Negative
SGB17007_Corynebacterium_matruchotii	SGB2497_Capnocytophaga_ochracea	0.28	0.530411	Positive
SGB1524_Prevotella_maculosa	SGB6629_Filifactor_alocis	0.28	0.449911	Positive
SGB5935_GGB4333_SGB5935	SGB5896_Selenomonas_SGB5896	0.28	0.430386	Positive
SGB6653_Parvimonas_micra	SGB5825_group_Dialister_invisus	0.28	0.471429	Positive
SGB3607_Treponema_vincentii	SGB5825_group_Dialister_invisus	0.28	0.435714	Positive
SGB5825_group_Dialister_invisus	SGB6653_Parvimonas_micra	0.28	0.471429	Positive
SGB5935_GGB4333_SGB5935	SGB3613_Treponema_denticola	0.28	0.468487	Positive
SGB2016_Porphyromonas_endodontalis	SGB3585_Treponema_socranskii	0.28	0.467857	Positive
SGB5825_group_Dialister_invisus	SGB3607_Treponema_vincentii	0.28	0.435714	Positive
SGB2479_Capnocytophaga_gingivalis	SGB5935_GGB4333_SGB5935	0.28	-0.497762	Negative
SGB5896_Selenomonas_SGB5896	SGB5935_GGB4333_SGB5935	0.28	0.430386	Positive
SGB3613_Treponema_denticola	SGB5935_GGB4333_SGB5935	0.28	0.468487	Positive
SGB1341_Bacteroidetes_oral_taxon_274	SGB15877_Actinomyces_dentalis	0.26	0.557143	Positive
SGB2016_Porphyromonas_endodontalis	SGB15878_Actinomyces_oris	0.26	-0.492857	Negative
SGB2479_Capnocytophaga_gingivalis	SGB15878_Actinomyces_oris	0.26	0.44504	Positive
SGB15878_Actinomyces_oris	SGB2016_Porphyromonas_endodontalis	0.26	-0.492857	Negative
SGB8831_Desulfobulbus_oralis	SGB2016_Porphyromonas_endodontalis	0.26	0.375	Positive
SGB3585_Treponema_socranskii	SGB2057_Porphyromonas_gingivalis	0.26	0.357143	Positive
SGB2497_Capnocytophaga_ochracea	SGB1524_Prevotella_maculosa	0.26	0.480322	Positive
SGB1341_Bacteroidetes_oral_taxon_274	SGB1561_Prevotella_nigrescens	0.26	-0.457143	Negative
SGB15877_Actinomyces_dentalis	SGB1341_Bacteroidetes_oral_taxon_274	0.26	0.557143	Positive
SGB1561_Prevotella_nigrescens	SGB1341_Bacteroidetes_oral_taxon_274	0.26	-0.457143	Negative
SGB15878_Actinomyces_oris	SGB2479_Capnocytophaga_gingivalis	0.26	0.44504	Positive
SGB1524_Prevotella_maculosa	SGB2497_Capnocytophaga_ochracea	0.26	0.480322	Positive
SGB5896_Selenomonas_SGB5896	SGB19882_Candidatus_Nanosynsacchari_sp_TM7_ANC_38_39_G1_1	0.26	0.437279	Positive
SGB19882_Candidatus_Nanosynsacchari_sp_TM7_ANC_38_39_G1_1	SGB5896_Selenomonas_SGB5896	0.26	0.437279	Positive
SGB2016_Porphyromonas_endodontalis	SGB8831_Desulfobulbus_oralis	0.26	0.375	Positive
SGB2057_Porphyromonas_gingivalis	SGB3585_Treponema_socranskii	0.26	0.357143	Positive
SGB6629_Filifactor_alocis	SGB15878_Actinomyces_oris	0.24	-0.487936	Negative
SGB6629_Filifactor_alocis	SGB2052_Phocaeicola_abscessus	0.24	0.480719	Positive
SGB5872_GGB4299_SGB5872	SGB2016_Porphyromonas_endodontalis	0.24	0.362009	Positive
SGB3613_Treponema_denticola	SGB2016_Porphyromonas_endodontalis	0.24	0.282143	Positive
SGB1341_Bacteroidetes_oral_taxon_274	SGB1524_Prevotella_maculosa	0.24	0.409294	Positive
SGB1524_Prevotella_maculosa	SGB1341_Bacteroidetes_oral_taxon_274	0.24	0.409294	Positive
SGB6629_Filifactor_alocis	SGB2479_Capnocytophaga_gingivalis	0.24	-0.497317	Negative
SGB3613_Treponema_denticola	SGB2479_Capnocytophaga_gingivalis	0.24	-0.362824	Negative
SGB6007_Fusobacterium_nucleatum	SGB3920_Mogibacterium_timidum	0.24	0.418231	Positive
SGB15878_Actinomyces_oris	SGB6629_Filifactor_alocis	0.24	-0.487936	Negative
SGB2052_Phocaeicola_abscessus	SGB6629_Filifactor_alocis	0.24	0.480719	Positive
SGB2479_Capnocytophaga_gingivalis	SGB6629_Filifactor_alocis	0.24	-0.497317	Negative
SGB2016_Porphyromonas_endodontalis	SGB5872_GGB4299_SGB5872	0.24	0.362009	Positive
SGB3613_Treponema_denticola	SGB5872_GGB4299_SGB5872	0.24	0.397852	Positive
SGB3585_Treponema_socranskii	SGB6939_Veillonella_parvula	0.24	-0.439286	Negative
SGB3920_Mogibacterium_timidum	SGB6007_Fusobacterium_nucleatum	0.24	0.418231	Positive
SGB2016_Porphyromonas_endodontalis	SGB3613_Treponema_denticola	0.24	0.282143	Positive
SGB2479_Capnocytophaga_gingivalis	SGB3613_Treponema_denticola	0.24	-0.362824	Negative
SGB5872_GGB4299_SGB5872	SGB3613_Treponema_denticola	0.24	0.397852	Positive
SGB6939_Veillonella_parvula	SGB3585_Treponema_socranskii	0.24	-0.439286	Negative
SGB5825_group_Dialister_invisus	SGB17007_Corynebacterium_matruchotii	0.22	0.403932	Positive
SGB1524_Prevotella_maculosa	SGB2052_Phocaeicola_abscessus	0.22	0.40897	Positive
SGB1411_group_Alloprevotella_tannerae	SGB2016_Porphyromonas_endodontalis	0.22	0.403571	Positive
SGB2016_Porphyromonas_endodontalis	SGB1411_group_Alloprevotella_tannerae	0.22	0.403571	Positive
SGB1561_Prevotella_nigrescens	SGB1411_group_Alloprevotella_tannerae	0.22	0.378571	Positive
SGB2052_Phocaeicola_abscessus	SGB1524_Prevotella_maculosa	0.22	0.40897	Positive
SGB5896_Selenomonas_SGB5896	SGB1524_Prevotella_maculosa	0.22	0.462782	Positive
SGB3607_Treponema_vincentii	SGB1524_Prevotella_maculosa	0.22	0.437891	Positive
SGB1411_group_Alloprevotella_tannerae	SGB1561_Prevotella_nigrescens	0.22	0.378571	Positive
SGB5896_Selenomonas_SGB5896	SGB2479_Capnocytophaga_gingivalis	0.22	-0.278028	Negative
SGB5825_group_Dialister_invisus	SGB2479_Capnocytophaga_gingivalis	0.22	-0.45219	Negative
SGB6627_Eubacterium_nodatum	SGB19882_Candidatus_Nanosynsacchari_sp_TM7_ANC_38_39_G1_1	0.22	0.40572	Positive
SGB19882_Candidatus_Nanosynsacchari_sp_TM7_ANC_38_39_G1_1	SGB6627_Eubacterium_nodatum	0.22	0.40572	Positive
SGB1524_Prevotella_maculosa	SGB5896_Selenomonas_SGB5896	0.22	0.462782	Positive
SGB2479_Capnocytophaga_gingivalis	SGB5896_Selenomonas_SGB5896	0.22	-0.278028	Negative
SGB17007_Corynebacterium_matruchotii	SGB5825_group_Dialister_invisus	0.22	0.403932	Positive
SGB2479_Capnocytophaga_gingivalis	SGB5825_group_Dialister_invisus	0.22	-0.45219	Negative
SGB8831_Desulfobulbus_oralis	SGB5825_group_Dialister_invisus	0.22	0.335714	Positive
SGB3585_Treponema_socranskii	SGB5825_group_Dialister_invisus	0.22	0.435714	Positive
SGB5825_group_Dialister_invisus	SGB8831_Desulfobulbus_oralis	0.22	0.335714	Positive
SGB5825_group_Dialister_invisus	SGB3585_Treponema_socranskii	0.22	0.435714	Positive
SGB1524_Prevotella_maculosa	SGB3607_Treponema_vincentii	0.22	0.437891	Positive
SGB1458_Prevotella_conceptionensis	SGB15877_Actinomyces_dentalis	0.2	0.323503	Positive
SGB3613_Treponema_denticola	SGB15878_Actinomyces_oris	0.2	-0.364286	Negative
SGB3585_Treponema_socranskii	SGB15878_Actinomyces_oris	0.2	-0.489286	Negative
SGB5872_GGB4299_SGB5872	SGB2057_Porphyromonas_gingivalis	0.2	0.232976	Positive
SGB2497_Capnocytophaga_ochracea	SGB1411_group_Alloprevotella_tannerae	0.2	0.366399	Positive
SGB15877_Actinomyces_dentalis	SGB1458_Prevotella_conceptionensis	0.2	0.323503	Positive
SGB5935_GGB4333_SGB5935	SGB1524_Prevotella_maculosa	0.2	0.440952	Positive
SGB3920_Mogibacterium_timidum	SGB1561_Prevotella_nigrescens	0.2	-0.355675	Negative
SGB5896_Selenomonas_SGB5896	SGB2053_Tannerella_forsythia	0.2	0.268819	Positive
SGB1411_group_Alloprevotella_tannerae	SGB2497_Capnocytophaga_ochracea	0.2	0.366399	Positive
SGB1561_Prevotella_nigrescens	SGB3920_Mogibacterium_timidum	0.2	-0.355675	Negative
SGB5825_group_Dialister_invisus	SGB3920_Mogibacterium_timidum	0.2	0.277033	Positive
SGB5896_Selenomonas_SGB5896	SGB6629_Filifactor_alocis	0.2	0.326459	Positive
SGB2057_Porphyromonas_gingivalis	SGB5872_GGB4299_SGB5872	0.2	0.232976	Positive
SGB2053_Tannerella_forsythia	SGB5896_Selenomonas_SGB5896	0.2	0.268819	Positive
SGB6629_Filifactor_alocis	SGB5896_Selenomonas_SGB5896	0.2	0.326459	Positive
SGB3920_Mogibacterium_timidum	SGB5825_group_Dialister_invisus	0.2	0.277033	Positive
SGB3585_Treponema_socranskii	SGB8831_Desulfobulbus_oralis	0.2	0.321429	Positive
SGB15878_Actinomyces_oris	SGB3613_Treponema_denticola	0.2	-0.364286	Negative
SGB15878_Actinomyces_oris	SGB3585_Treponema_socranskii	0.2	-0.489286	Negative
SGB8831_Desulfobulbus_oralis	SGB3585_Treponema_socranskii	0.2	0.321429	Positive
SGB1524_Prevotella_maculosa	SGB5935_GGB4333_SGB5935	0.2	0.440952	Positive
SGB6653_Parvimonas_micra	SGB2052_Phocaeicola_abscessus	0.18	-0.4552	Negative
SGB3613_Treponema_denticola	SGB2052_Phocaeicola_abscessus	0.18	0.387099	Positive
SGB3585_Treponema_socranskii	SGB2052_Phocaeicola_abscessus	0.18	0.401436	Positive
SGB5935_GGB4333_SGB5935	SGB1411_group_Alloprevotella_tannerae	0.18	0.376592	Positive
SGB6627_Eubacterium_nodatum	SGB1524_Prevotella_maculosa	0.18	0.334526	Positive
SGB3585_Treponema_socranskii	SGB2053_Tannerella_forsythia	0.18	0.335714	Positive
SGB19882_Candidatus_Nanosynsacchari_sp_TM7_ANC_38_39_G1_1	SGB1341_Bacteroidetes_oral_taxon_274	0.18	0.432143	Positive
SGB19315_Campylobacter_rectus	SGB2479_Capnocytophaga_gingivalis	0.18	-0.26297	Negative
SGB1341_Bacteroidetes_oral_taxon_274	SGB19882_Candidatus_Nanosynsacchari_sp_TM7_ANC_38_39_G1_1	0.18	0.432143	Positive
SGB6629_Filifactor_alocis	SGB19882_Candidatus_Nanosynsacchari_sp_TM7_ANC_38_39_G1_1	0.18	0.403932	Positive
SGB5935_GGB4333_SGB5935	SGB19882_Candidatus_Nanosynsacchari_sp_TM7_ANC_38_39_G1_1	0.18	0.450469	Positive
SGB5896_Selenomonas_SGB5896	SGB3931_Eubacterium_brachy	0.18	0.280576	Positive
SGB1524_Prevotella_maculosa	SGB6627_Eubacterium_nodatum	0.18	0.334526	Positive
SGB5896_Selenomonas_SGB5896	SGB3920_Mogibacterium_timidum	0.18	0.294171	Positive
SGB19882_Candidatus_Nanosynsacchari_sp_TM7_ANC_38_39_G1_1	SGB6629_Filifactor_alocis	0.18	0.403932	Positive
SGB5872_GGB4299_SGB5872	SGB6629_Filifactor_alocis	0.18	0.383858	Positive
SGB6629_Filifactor_alocis	SGB5872_GGB4299_SGB5872	0.18	0.383858	Positive
SGB3931_Eubacterium_brachy	SGB5896_Selenomonas_SGB5896	0.18	0.280576	Positive
SGB3920_Mogibacterium_timidum	SGB5896_Selenomonas_SGB5896	0.18	0.294171	Positive
SGB6007_Fusobacterium_nucleatum	SGB5825_group_Dialister_invisus	0.18	0.407143	Positive
SGB2052_Phocaeicola_abscessus	SGB6653_Parvimonas_micra	0.18	-0.4552	Negative
SGB5825_group_Dialister_invisus	SGB6007_Fusobacterium_nucleatum	0.18	0.407143	Positive
SGB2479_Capnocytophaga_gingivalis	SGB19315_Campylobacter_rectus	0.18	-0.26297	Negative
SGB2052_Phocaeicola_abscessus	SGB3613_Treponema_denticola	0.18	0.387099	Positive
SGB2052_Phocaeicola_abscessus	SGB3585_Treponema_socranskii	0.18	0.401436	Positive
SGB2053_Tannerella_forsythia	SGB3585_Treponema_socranskii	0.18	0.335714	Positive
SGB1411_group_Alloprevotella_tannerae	SGB5935_GGB4333_SGB5935	0.18	0.376592	Positive
SGB19882_Candidatus_Nanosynsacchari_sp_TM7_ANC_38_39_G1_1	SGB5935_GGB4333_SGB5935	0.18	0.450469	Positive
SGB3607_Treponema_vincentii	SGB15878_Actinomyces_oris	0.16	-0.267857	Negative
SGB2053_Tannerella_forsythia	SGB2052_Phocaeicola_abscessus	0.16	0.383515	Positive
SGB2479_Capnocytophaga_gingivalis	SGB2052_Phocaeicola_abscessus	0.16	-0.342602	Negative
SGB6627_Eubacterium_nodatum	SGB2052_Phocaeicola_abscessus	0.16	0.362333	Positive
SGB3607_Treponema_vincentii	SGB2016_Porphyromonas_endodontalis	0.16	0.392857	Positive
SGB1341_Bacteroidetes_oral_taxon_274	SGB1411_group_Alloprevotella_tannerae	0.16	0.285714	Positive
SGB6007_Fusobacterium_nucleatum	SGB1411_group_Alloprevotella_tannerae	0.16	0.264286	Positive
SGB6939_Veillonella_parvula	SGB1458_Prevotella_conceptionensis	0.16	0.475425	Positive
SGB5896_Selenomonas_SGB5896	SGB1561_Prevotella_nigrescens	0.16	-0.290324	Negative
SGB3607_Treponema_vincentii	SGB1561_Prevotella_nigrescens	0.16	0.303571	Positive
SGB5935_GGB4333_SGB5935	SGB1561_Prevotella_nigrescens	0.16	-0.266677	Negative
SGB1341_Bacteroidetes_oral_taxon_274	SGB1525_Prevotella_oris	0.16	-0.360714	Negative
SGB6939_Veillonella_parvula	SGB1525_Prevotella_oris	0.16	0.328571	Positive
SGB2052_Phocaeicola_abscessus	SGB2053_Tannerella_forsythia	0.16	0.383515	Positive
SGB1411_group_Alloprevotella_tannerae	SGB1341_Bacteroidetes_oral_taxon_274	0.16	0.285714	Positive
SGB1525_Prevotella_oris	SGB1341_Bacteroidetes_oral_taxon_274	0.16	-0.360714	Negative
SGB3607_Treponema_vincentii	SGB1341_Bacteroidetes_oral_taxon_274	0.16	-0.307143	Negative
SGB2052_Phocaeicola_abscessus	SGB2479_Capnocytophaga_gingivalis	0.16	-0.342602	Negative
SGB5872_GGB4299_SGB5872	SGB2479_Capnocytophaga_gingivalis	0.16	-0.410764	Negative
SGB5825_group_Dialister_invisus	SGB2497_Capnocytophaga_ochracea	0.16	0.377123	Positive
SGB6939_Veillonella_parvula	SGB2497_Capnocytophaga_ochracea	0.16	0.316354	Positive
SGB3931_Eubacterium_brachy	SGB19882_Candidatus_Nanosynsacchari_sp_TM7_ANC_38_39_G1_1	0.16	0.179213	Positive
SGB19882_Candidatus_Nanosynsacchari_sp_TM7_ANC_38_39_G1_1	SGB3931_Eubacterium_brachy	0.16	0.179213	Positive
SGB2052_Phocaeicola_abscessus	SGB6627_Eubacterium_nodatum	0.16	0.362333	Positive
SGB5872_GGB4299_SGB5872	SGB6627_Eubacterium_nodatum	0.16	0.333633	Positive
SGB2479_Capnocytophaga_gingivalis	SGB5872_GGB4299_SGB5872	0.16	-0.410764	Negative
SGB6627_Eubacterium_nodatum	SGB5872_GGB4299_SGB5872	0.16	0.333633	Positive
SGB6007_Fusobacterium_nucleatum	SGB5872_GGB4299_SGB5872	0.16	0.376347	Positive
SGB19315_Campylobacter_rectus	SGB5872_GGB4299_SGB5872	0.16	0.175785	Positive
SGB1561_Prevotella_nigrescens	SGB5896_Selenomonas_SGB5896	0.16	-0.290324	Negative
SGB2497_Capnocytophaga_ochracea	SGB5825_group_Dialister_invisus	0.16	0.377123	Positive
SGB1458_Prevotella_conceptionensis	SGB6939_Veillonella_parvula	0.16	0.475425	Positive
SGB1525_Prevotella_oris	SGB6939_Veillonella_parvula	0.16	0.328571	Positive
SGB2497_Capnocytophaga_ochracea	SGB6939_Veillonella_parvula	0.16	0.316354	Positive
SGB1411_group_Alloprevotella_tannerae	SGB6007_Fusobacterium_nucleatum	0.16	0.264286	Positive
SGB5872_GGB4299_SGB5872	SGB6007_Fusobacterium_nucleatum	0.16	0.376347	Positive
SGB5872_GGB4299_SGB5872	SGB19315_Campylobacter_rectus	0.16	0.175785	Positive
SGB15878_Actinomyces_oris	SGB3607_Treponema_vincentii	0.16	-0.267857	Negative
SGB2016_Porphyromonas_endodontalis	SGB3607_Treponema_vincentii	0.16	0.392857	Positive
SGB1561_Prevotella_nigrescens	SGB3607_Treponema_vincentii	0.16	0.303571	Positive
SGB1341_Bacteroidetes_oral_taxon_274	SGB3607_Treponema_vincentii	0.16	-0.307143	Negative
SGB1561_Prevotella_nigrescens	SGB5935_GGB4333_SGB5935	0.16	-0.266677	Negative
SGB6653_Parvimonas_micra	SGB15877_Actinomyces_dentalis	0.14	0.264286	Positive
SGB8831_Desulfobulbus_oralis	SGB2052_Phocaeicola_abscessus	0.14	0.297493	Positive
SGB19315_Campylobacter_rectus	SGB2052_Phocaeicola_abscessus	0.14	0.281615	Positive
SGB1561_Prevotella_nigrescens	SGB2016_Porphyromonas_endodontalis	0.14	-0.135714	Negative
SGB1525_Prevotella_oris	SGB2016_Porphyromonas_endodontalis	0.14	-0.192857	Negative
SGB6627_Eubacterium_nodatum	SGB1411_group_Alloprevotella_tannerae	0.14	0.25916	Positive
SGB6629_Filifactor_alocis	SGB1411_group_Alloprevotella_tannerae	0.14	0.394996	Positive
SGB2053_Tannerella_forsythia	SGB1458_Prevotella_conceptionensis	0.14	-0.353888	Negative
SGB6629_Filifactor_alocis	SGB1458_Prevotella_conceptionensis	0.14	-0.36136	Negative
SGB5872_GGB4299_SGB5872	SGB1458_Prevotella_conceptionensis	0.14	0.31749	Positive
SGB8831_Desulfobulbus_oralis	SGB1524_Prevotella_maculosa	0.14	0.117963	Positive
SGB2016_Porphyromonas_endodontalis	SGB1561_Prevotella_nigrescens	0.14	-0.135714	Negative
SGB2053_Tannerella_forsythia	SGB1561_Prevotella_nigrescens	0.14	-0.282143	Negative
SGB6939_Veillonella_parvula	SGB1561_Prevotella_nigrescens	0.14	-0.289286	Negative
SGB2016_Porphyromonas_endodontalis	SGB1525_Prevotella_oris	0.14	-0.192857	Negative
SGB6653_Parvimonas_micra	SGB1525_Prevotella_oris	0.14	0.275	Positive
SGB5935_GGB4333_SGB5935	SGB1525_Prevotella_oris	0.14	-0.268479	Negative
SGB1458_Prevotella_conceptionensis	SGB2053_Tannerella_forsythia	0.14	-0.353888	Negative
SGB1561_Prevotella_nigrescens	SGB2053_Tannerella_forsythia	0.14	-0.282143	Negative
SGB2479_Capnocytophaga_gingivalis	SGB2053_Tannerella_forsythia	0.14	-0.321716	Negative
SGB3931_Eubacterium_brachy	SGB1341_Bacteroidetes_oral_taxon_274	0.14	-0.229392	Negative
SGB8831_Desulfobulbus_oralis	SGB1341_Bacteroidetes_oral_taxon_274	0.14	0.271429	Positive
SGB2053_Tannerella_forsythia	SGB2479_Capnocytophaga_gingivalis	0.14	-0.321716	Negative
SGB19882_Candidatus_Nanosynsacchari_sp_TM7_ANC_38_39_G1_1	SGB2479_Capnocytophaga_gingivalis	0.14	-0.420018	Negative
SGB6627_Eubacterium_nodatum	SGB2497_Capnocytophaga_ochracea	0.14	0.27907	Positive
SGB3585_Treponema_socranskii	SGB2497_Capnocytophaga_ochracea	0.14	0.337802	Positive
SGB2479_Capnocytophaga_gingivalis	SGB19882_Candidatus_Nanosynsacchari_sp_TM7_ANC_38_39_G1_1	0.14	-0.420018	Negative
SGB6007_Fusobacterium_nucleatum	SGB19882_Candidatus_Nanosynsacchari_sp_TM7_ANC_38_39_G1_1	0.14	0.335714	Positive
SGB1341_Bacteroidetes_oral_taxon_274	SGB3931_Eubacterium_brachy	0.14	-0.229392	Negative
SGB3607_Treponema_vincentii	SGB3931_Eubacterium_brachy	0.14	0.229392	Positive
SGB1411_group_Alloprevotella_tannerae	SGB6627_Eubacterium_nodatum	0.14	0.25916	Positive
SGB2497_Capnocytophaga_ochracea	SGB6627_Eubacterium_nodatum	0.14	0.27907	Positive
SGB6653_Parvimonas_micra	SGB6627_Eubacterium_nodatum	0.14	0.33244	Positive
SGB5872_GGB4299_SGB5872	SGB3920_Mogibacterium_timidum	0.14	0.279822	Positive
SGB6939_Veillonella_parvula	SGB3920_Mogibacterium_timidum	0.14	0.244862	Positive
SGB1411_group_Alloprevotella_tannerae	SGB6629_Filifactor_alocis	0.14	0.394996	Positive
SGB1458_Prevotella_conceptionensis	SGB6629_Filifactor_alocis	0.14	-0.36136	Negative
SGB1458_Prevotella_conceptionensis	SGB5872_GGB4299_SGB5872	0.14	0.31749	Positive
SGB3920_Mogibacterium_timidum	SGB5872_GGB4299_SGB5872	0.14	0.279822	Positive
SGB8831_Desulfobulbus_oralis	SGB5872_GGB4299_SGB5872	0.14	0.218639	Positive
SGB1561_Prevotella_nigrescens	SGB6939_Veillonella_parvula	0.14	-0.289286	Negative
SGB3920_Mogibacterium_timidum	SGB6939_Veillonella_parvula	0.14	0.244862	Positive
SGB15877_Actinomyces_dentalis	SGB6653_Parvimonas_micra	0.14	0.264286	Positive
SGB1525_Prevotella_oris	SGB6653_Parvimonas_micra	0.14	0.275	Positive
SGB6627_Eubacterium_nodatum	SGB6653_Parvimonas_micra	0.14	0.33244	Positive
SGB19882_Candidatus_Nanosynsacchari_sp_TM7_ANC_38_39_G1_1	SGB6007_Fusobacterium_nucleatum	0.14	0.335714	Positive
SGB2052_Phocaeicola_abscessus	SGB8831_Desulfobulbus_oralis	0.14	0.297493	Positive
SGB1524_Prevotella_maculosa	SGB8831_Desulfobulbus_oralis	0.14	0.117963	Positive
SGB1341_Bacteroidetes_oral_taxon_274	SGB8831_Desulfobulbus_oralis	0.14	0.271429	Positive
SGB5872_GGB4299_SGB5872	SGB8831_Desulfobulbus_oralis	0.14	0.218639	Positive
SGB2052_Phocaeicola_abscessus	SGB19315_Campylobacter_rectus	0.14	0.281615	Positive
SGB5935_GGB4333_SGB5935	SGB19315_Campylobacter_rectus	0.14	0.308396	Positive
SGB3607_Treponema_vincentii	SGB3613_Treponema_denticola	0.14	-0.246429	Negative
SGB2497_Capnocytophaga_ochracea	SGB3585_Treponema_socranskii	0.14	0.337802	Positive
SGB3931_Eubacterium_brachy	SGB3607_Treponema_vincentii	0.14	0.229392	Positive
SGB3613_Treponema_denticola	SGB3607_Treponema_vincentii	0.14	-0.246429	Negative
SGB1525_Prevotella_oris	SGB5935_GGB4333_SGB5935	0.14	-0.268479	Negative
SGB19315_Campylobacter_rectus	SGB5935_GGB4333_SGB5935	0.14	0.308396	Positive
SGB5872_GGB4299_SGB5872	SGB15878_Actinomyces_oris	0.12	-0.290324	Negative
SGB19315_Campylobacter_rectus	SGB2016_Porphyromonas_endodontalis	0.12	0.2395	Positive
SGB5896_Selenomonas_SGB5896	SGB2057_Porphyromonas_gingivalis	0.12	0.154123	Positive
SGB3920_Mogibacterium_timidum	SGB1411_group_Alloprevotella_tannerae	0.12	0.230563	Positive
SGB5935_GGB4333_SGB5935	SGB1458_Prevotella_conceptionensis	0.12	-0.317414	Negative
SGB6629_Filifactor_alocis	SGB1561_Prevotella_nigrescens	0.12	-0.150134	Negative
SGB8831_Desulfobulbus_oralis	SGB1561_Prevotella_nigrescens	0.12	-0.203571	Negative
SGB5872_GGB4299_SGB5872	SGB1525_Prevotella_oris	0.12	0.394268	Positive
SGB3607_Treponema_vincentii	SGB1525_Prevotella_oris	0.12	0.221429	Positive
SGB5872_GGB4299_SGB5872	SGB2053_Tannerella_forsythia	0.12	0.247313	Positive
SGB3920_Mogibacterium_timidum	SGB1341_Bacteroidetes_oral_taxon_274	0.12	0.252011	Positive
SGB6939_Veillonella_parvula	SGB2479_Capnocytophaga_gingivalis	0.12	0.207328	Positive
SGB8831_Desulfobulbus_oralis	SGB2479_Capnocytophaga_gingivalis	0.12	-0.216265	Negative
SGB3920_Mogibacterium_timidum	SGB2497_Capnocytophaga_ochracea	0.12	0.289803	Positive
SGB6629_Filifactor_alocis	SGB2497_Capnocytophaga_ochracea	0.12	0.163685	Positive
SGB6653_Parvimonas_micra	SGB2497_Capnocytophaga_ochracea	0.12	0.348526	Positive
SGB5872_GGB4299_SGB5872	SGB3931_Eubacterium_brachy	0.12	0.21223	Positive
SGB6007_Fusobacterium_nucleatum	SGB3931_Eubacterium_brachy	0.12	0.232976	Positive
SGB1411_group_Alloprevotella_tannerae	SGB3920_Mogibacterium_timidum	0.12	0.230563	Positive
SGB1341_Bacteroidetes_oral_taxon_274	SGB3920_Mogibacterium_timidum	0.12	0.252011	Positive
SGB2497_Capnocytophaga_ochracea	SGB3920_Mogibacterium_timidum	0.12	0.289803	Positive
SGB1561_Prevotella_nigrescens	SGB6629_Filifactor_alocis	0.12	-0.150134	Negative
SGB2497_Capnocytophaga_ochracea	SGB6629_Filifactor_alocis	0.12	0.163685	Positive
SGB15878_Actinomyces_oris	SGB5872_GGB4299_SGB5872	0.12	-0.290324	Negative
SGB1525_Prevotella_oris	SGB5872_GGB4299_SGB5872	0.12	0.394268	Positive
SGB2053_Tannerella_forsythia	SGB5872_GGB4299_SGB5872	0.12	0.247313	Positive
SGB3931_Eubacterium_brachy	SGB5872_GGB4299_SGB5872	0.12	0.21223	Positive
SGB6653_Parvimonas_micra	SGB5872_GGB4299_SGB5872	0.12	0.179213	Positive
SGB2057_Porphyromonas_gingivalis	SGB5896_Selenomonas_SGB5896	0.12	0.154123	Positive
SGB2479_Capnocytophaga_gingivalis	SGB6939_Veillonella_parvula	0.12	0.207328	Positive
SGB2497_Capnocytophaga_ochracea	SGB6653_Parvimonas_micra	0.12	0.348526	Positive
SGB5872_GGB4299_SGB5872	SGB6653_Parvimonas_micra	0.12	0.179213	Positive
SGB3931_Eubacterium_brachy	SGB6007_Fusobacterium_nucleatum	0.12	0.232976	Positive
SGB1561_Prevotella_nigrescens	SGB8831_Desulfobulbus_oralis	0.12	-0.203571	Negative
SGB2479_Capnocytophaga_gingivalis	SGB8831_Desulfobulbus_oralis	0.12	-0.216265	Negative
SGB2016_Porphyromonas_endodontalis	SGB19315_Campylobacter_rectus	0.12	0.2395	Positive
SGB3585_Treponema_socranskii	SGB19315_Campylobacter_rectus	0.12	0.130474	Positive
SGB19315_Campylobacter_rectus	SGB3585_Treponema_socranskii	0.12	0.130474	Positive
SGB1525_Prevotella_oris	SGB3607_Treponema_vincentii	0.12	0.221429	Positive
SGB1458_Prevotella_conceptionensis	SGB5935_GGB4333_SGB5935	0.12	-0.317414	Negative
SGB2479_Capnocytophaga_gingivalis	SGB15877_Actinomyces_dentalis	0.1	-0.216265	Negative
SGB2497_Capnocytophaga_ochracea	SGB15878_Actinomyces_oris	0.1	0.241287	Positive
SGB19882_Candidatus_Nanosynsacchari_sp_TM7_ANC_38_39_G1_1	SGB15878_Actinomyces_oris	0.1	-0.142857	Negative
SGB19315_Campylobacter_rectus	SGB15878_Actinomyces_oris	0.1	-0.234138	Negative
SGB3613_Treponema_denticola	SGB17007_Corynebacterium_matruchotii	0.1	-0.309205	Negative
SGB1525_Prevotella_oris	SGB2052_Phocaeicola_abscessus	0.1	-0.301077	Negative
SGB19882_Candidatus_Nanosynsacchari_sp_TM7_ANC_38_39_G1_1	SGB2052_Phocaeicola_abscessus	0.1	0.258066	Positive
SGB6939_Veillonella_parvula	SGB2052_Phocaeicola_abscessus	0.1	-0.215055	Negative
SGB6007_Fusobacterium_nucleatum	SGB2052_Phocaeicola_abscessus	0.1	-0.322583	Negative
SGB3607_Treponema_vincentii	SGB2052_Phocaeicola_abscessus	0.1	-0.11828	Negative
SGB2479_Capnocytophaga_gingivalis	SGB2016_Porphyromonas_endodontalis	0.1	-0.37891	Negative
SGB3920_Mogibacterium_timidum	SGB2016_Porphyromonas_endodontalis	0.1	0.19303	Positive
SGB1458_Prevotella_conceptionensis	SGB2057_Porphyromonas_gingivalis	0.1	-0.373548	Negative
SGB6007_Fusobacterium_nucleatum	SGB2057_Porphyromonas_gingivalis	0.1	-0.0285714	Negative
SGB1525_Prevotella_oris	SGB1411_group_Alloprevotella_tannerae	0.1	0.342857	Positive
SGB2053_Tannerella_forsythia	SGB1411_group_Alloprevotella_tannerae	0.1	0.232143	Positive
SGB6939_Veillonella_parvula	SGB1411_group_Alloprevotella_tannerae	0.1	0.0857143	Positive
SGB8831_Desulfobulbus_oralis	SGB1411_group_Alloprevotella_tannerae	0.1	0.178571	Positive
SGB2057_Porphyromonas_gingivalis	SGB1458_Prevotella_conceptionensis	0.1	-0.373548	Negative
SGB2479_Capnocytophaga_gingivalis	SGB1458_Prevotella_conceptionensis	0.1	0.288014	Positive
SGB6627_Eubacterium_nodatum	SGB1458_Prevotella_conceptionensis	0.1	-0.36136	Negative
SGB19315_Campylobacter_rectus	SGB1458_Prevotella_conceptionensis	0.1	-0.225403	Negative
SGB3607_Treponema_vincentii	SGB1458_Prevotella_conceptionensis	0.1	-0.280608	Negative
SGB3931_Eubacterium_brachy	SGB1524_Prevotella_maculosa	0.1	-0.163229	Negative
SGB6007_Fusobacterium_nucleatum	SGB1524_Prevotella_maculosa	0.1	0.375335	Positive
SGB19315_Campylobacter_rectus	SGB1524_Prevotella_maculosa	0.1	-0.0930233	Negative
SGB6627_Eubacterium_nodatum	SGB1561_Prevotella_nigrescens	0.1	-0.287757	Negative
SGB5872_GGB4299_SGB5872	SGB1561_Prevotella_nigrescens	0.1	0.243729	Positive
SGB2052_Phocaeicola_abscessus	SGB1525_Prevotella_oris	0.1	-0.301077	Negative
SGB1411_group_Alloprevotella_tannerae	SGB1525_Prevotella_oris	0.1	0.342857	Positive
SGB1411_group_Alloprevotella_tannerae	SGB2053_Tannerella_forsythia	0.1	0.232143	Positive
SGB19882_Candidatus_Nanosynsacchari_sp_TM7_ANC_38_39_G1_1	SGB2053_Tannerella_forsythia	0.1	0.271429	Positive
SGB5872_GGB4299_SGB5872	SGB1341_Bacteroidetes_oral_taxon_274	0.1	0.172044	Positive
SGB3613_Treponema_denticola	SGB1341_Bacteroidetes_oral_taxon_274	0.1	-0.189286	Negative
SGB5935_GGB4333_SGB5935	SGB1341_Bacteroidetes_oral_taxon_274	0.1	0.239649	Positive
SGB15877_Actinomyces_dentalis	SGB2479_Capnocytophaga_gingivalis	0.1	-0.216265	Negative
SGB2016_Porphyromonas_endodontalis	SGB2479_Capnocytophaga_gingivalis	0.1	-0.37891	Negative
SGB1458_Prevotella_conceptionensis	SGB2479_Capnocytophaga_gingivalis	0.1	0.288014	Positive
SGB15878_Actinomyces_oris	SGB2497_Capnocytophaga_ochracea	0.1	0.241287	Positive
SGB15878_Actinomyces_oris	SGB19882_Candidatus_Nanosynsacchari_sp_TM7_ANC_38_39_G1_1	0.1	-0.142857	Negative
SGB2052_Phocaeicola_abscessus	SGB19882_Candidatus_Nanosynsacchari_sp_TM7_ANC_38_39_G1_1	0.1	0.258066	Positive
SGB2053_Tannerella_forsythia	SGB19882_Candidatus_Nanosynsacchari_sp_TM7_ANC_38_39_G1_1	0.1	0.271429	Positive
SGB1524_Prevotella_maculosa	SGB3931_Eubacterium_brachy	0.1	-0.163229	Negative
SGB19315_Campylobacter_rectus	SGB3931_Eubacterium_brachy	0.1	0.161436	Positive
SGB1458_Prevotella_conceptionensis	SGB6627_Eubacterium_nodatum	0.1	-0.36136	Negative
SGB1561_Prevotella_nigrescens	SGB6627_Eubacterium_nodatum	0.1	-0.287757	Negative
SGB2016_Porphyromonas_endodontalis	SGB3920_Mogibacterium_timidum	0.1	0.19303	Positive
SGB3585_Treponema_socranskii	SGB3920_Mogibacterium_timidum	0.1	0.148347	Positive
SGB3607_Treponema_vincentii	SGB3920_Mogibacterium_timidum	0.1	-0.273459	Negative
SGB1561_Prevotella_nigrescens	SGB5872_GGB4299_SGB5872	0.1	0.243729	Positive
SGB1341_Bacteroidetes_oral_taxon_274	SGB5872_GGB4299_SGB5872	0.1	0.172044	Positive
SGB3607_Treponema_vincentii	SGB5872_GGB4299_SGB5872	0.1	0.225808	Positive
SGB5935_GGB4333_SGB5935	SGB5872_GGB4299_SGB5872	0.1	0.33816	Positive
SGB19315_Campylobacter_rectus	SGB5825_group_Dialister_invisus	0.1	0.218052	Positive
SGB2052_Phocaeicola_abscessus	SGB6939_Veillonella_parvula	0.1	-0.215055	Negative
SGB1411_group_Alloprevotella_tannerae	SGB6939_Veillonella_parvula	0.1	0.0857143	Positive
SGB2052_Phocaeicola_abscessus	SGB6007_Fusobacterium_nucleatum	0.1	-0.322583	Negative
SGB2057_Porphyromonas_gingivalis	SGB6007_Fusobacterium_nucleatum	0.1	-0.0285714	Negative
SGB1524_Prevotella_maculosa	SGB6007_Fusobacterium_nucleatum	0.1	0.375335	Positive
SGB1411_group_Alloprevotella_tannerae	SGB8831_Desulfobulbus_oralis	0.1	0.178571	Positive
SGB3607_Treponema_vincentii	SGB8831_Desulfobulbus_oralis	0.1	-0.3	Negative
SGB15878_Actinomyces_oris	SGB19315_Campylobacter_rectus	0.1	-0.234138	Negative
SGB1458_Prevotella_conceptionensis	SGB19315_Campylobacter_rectus	0.1	-0.225403	Negative
SGB1524_Prevotella_maculosa	SGB19315_Campylobacter_rectus	0.1	-0.0930233	Negative
SGB3931_Eubacterium_brachy	SGB19315_Campylobacter_rectus	0.1	0.161436	Positive
SGB5825_group_Dialister_invisus	SGB19315_Campylobacter_rectus	0.1	0.218052	Positive
SGB17007_Corynebacterium_matruchotii	SGB3613_Treponema_denticola	0.1	-0.309205	Negative
SGB1341_Bacteroidetes_oral_taxon_274	SGB3613_Treponema_denticola	0.1	-0.189286	Negative
SGB3585_Treponema_socranskii	SGB3613_Treponema_denticola	0.1	0.335714	Positive
SGB3920_Mogibacterium_timidum	SGB3585_Treponema_socranskii	0.1	0.148347	Positive
SGB3613_Treponema_denticola	SGB3585_Treponema_socranskii	0.1	0.335714	Positive
SGB2052_Phocaeicola_abscessus	SGB3607_Treponema_vincentii	0.1	-0.11828	Negative
SGB1458_Prevotella_conceptionensis	SGB3607_Treponema_vincentii	0.1	-0.280608	Negative
SGB3920_Mogibacterium_timidum	SGB3607_Treponema_vincentii	0.1	-0.273459	Negative
SGB5872_GGB4299_SGB5872	SGB3607_Treponema_vincentii	0.1	0.225808	Positive
SGB8831_Desulfobulbus_oralis	SGB3607_Treponema_vincentii	0.1	-0.3	Negative
SGB1341_Bacteroidetes_oral_taxon_274	SGB5935_GGB4333_SGB5935	0.1	0.239649	Positive
SGB5872_GGB4299_SGB5872	SGB5935_GGB4333_SGB5935	0.1	0.33816	Positive
SGB2057_Porphyromonas_gingivalis	SGB15877_Actinomyces_dentalis	0.08	-0.135714	Negative
SGB3920_Mogibacterium_timidum	SGB15877_Actinomyces_dentalis	0.08	0.234138	Positive
SGB5825_group_Dialister_invisus	SGB15877_Actinomyces_dentalis	0.08	0.217857	Positive
SGB2053_Tannerella_forsythia	SGB15878_Actinomyces_oris	0.08	-0.314286	Negative
SGB6627_Eubacterium_nodatum	SGB15878_Actinomyces_oris	0.08	-0.432529	Negative
SGB6939_Veillonella_parvula	SGB15878_Actinomyces_oris	0.08	0.296429	Positive
SGB2016_Porphyromonas_endodontalis	SGB17007_Corynebacterium_matruchotii	0.08	0.234138	Positive
SGB19882_Candidatus_Nanosynsacchari_sp_TM7_ANC_38_39_G1_1	SGB17007_Corynebacterium_matruchotii	0.08	0.257373	Positive
SGB5896_Selenomonas_SGB5896	SGB17007_Corynebacterium_matruchotii	0.08	0.200898	Positive
SGB6939_Veillonella_parvula	SGB17007_Corynebacterium_matruchotii	0.08	0.228776	Positive
SGB3585_Treponema_socranskii	SGB17007_Corynebacterium_matruchotii	0.08	-0.237712	Negative
SGB1411_group_Alloprevotella_tannerae	SGB2052_Phocaeicola_abscessus	0.08	0.293909	Positive
SGB5872_GGB4299_SGB5872	SGB2052_Phocaeicola_abscessus	0.08	0.305755	Positive
SGB5896_Selenomonas_SGB5896	SGB2052_Phocaeicola_abscessus	0.08	-0.118705	Negative
SGB5935_GGB4333_SGB5935	SGB2052_Phocaeicola_abscessus	0.08	0.247743	Positive
SGB17007_Corynebacterium_matruchotii	SGB2016_Porphyromonas_endodontalis	0.08	0.234138	Positive
SGB6939_Veillonella_parvula	SGB2016_Porphyromonas_endodontalis	0.08	-0.228571	Negative
SGB6007_Fusobacterium_nucleatum	SGB2016_Porphyromonas_endodontalis	0.08	0.157143	Positive
SGB15877_Actinomyces_dentalis	SGB2057_Porphyromonas_gingivalis	0.08	-0.135714	Negative
SGB1524_Prevotella_maculosa	SGB2057_Porphyromonas_gingivalis	0.08	0.246649	Positive
SGB6653_Parvimonas_micra	SGB2057_Porphyromonas_gingivalis	0.08	-0.0607143	Negative
SGB2052_Phocaeicola_abscessus	SGB1411_group_Alloprevotella_tannerae	0.08	0.293909	Positive
SGB2479_Capnocytophaga_gingivalis	SGB1411_group_Alloprevotella_tannerae	0.08	-0.327078	Negative
SGB5896_Selenomonas_SGB5896	SGB1411_group_Alloprevotella_tannerae	0.08	0.146954	Positive
SGB6653_Parvimonas_micra	SGB1411_group_Alloprevotella_tannerae	0.08	-0.0571429	Negative
SGB5896_Selenomonas_SGB5896	SGB1458_Prevotella_conceptionensis	0.08	0.059193	Positive
SGB5825_group_Dialister_invisus	SGB1458_Prevotella_conceptionensis	0.08	-0.130474	Negative
SGB6653_Parvimonas_micra	SGB1458_Prevotella_conceptionensis	0.08	-0.157283	Negative
SGB8831_Desulfobulbus_oralis	SGB1458_Prevotella_conceptionensis	0.08	-0.294906	Negative
SGB2057_Porphyromonas_gingivalis	SGB1524_Prevotella_maculosa	0.08	0.246649	Positive
SGB1561_Prevotella_nigrescens	SGB1524_Prevotella_maculosa	0.08	0.0661305	Positive
SGB2053_Tannerella_forsythia	SGB1524_Prevotella_maculosa	0.08	0.225201	Positive
SGB2479_Capnocytophaga_gingivalis	SGB1524_Prevotella_maculosa	0.08	-0.39356	Negative
SGB3920_Mogibacterium_timidum	SGB1524_Prevotella_maculosa	0.08	0.116279	Positive
SGB1524_Prevotella_maculosa	SGB1561_Prevotella_nigrescens	0.08	0.0661305	Positive
SGB3931_Eubacterium_brachy	SGB1561_Prevotella_nigrescens	0.08	0.218639	Positive
SGB6653_Parvimonas_micra	SGB1561_Prevotella_nigrescens	0.08	-0.178571	Negative
SGB6627_Eubacterium_nodatum	SGB1525_Prevotella_oris	0.08	-0.0107239	Negative
SGB5896_Selenomonas_SGB5896	SGB1525_Prevotella_oris	0.08	0.218639	Positive
SGB15878_Actinomyces_oris	SGB2053_Tannerella_forsythia	0.08	-0.314286	Negative
SGB1524_Prevotella_maculosa	SGB2053_Tannerella_forsythia	0.08	0.225201	Positive
SGB1341_Bacteroidetes_oral_taxon_274	SGB2053_Tannerella_forsythia	0.08	0.132143	Positive
SGB2053_Tannerella_forsythia	SGB1341_Bacteroidetes_oral_taxon_274	0.08	0.132143	Positive
SGB2497_Capnocytophaga_ochracea	SGB1341_Bacteroidetes_oral_taxon_274	0.08	0.325291	Positive
SGB6627_Eubacterium_nodatum	SGB1341_Bacteroidetes_oral_taxon_274	0.08	-0.00536193	Negative
SGB19315_Campylobacter_rectus	SGB1341_Bacteroidetes_oral_taxon_274	0.08	-0.159071	Negative
SGB1411_group_Alloprevotella_tannerae	SGB2479_Capnocytophaga_gingivalis	0.08	-0.327078	Negative
SGB1524_Prevotella_maculosa	SGB2479_Capnocytophaga_gingivalis	0.08	-0.39356	Negative
SGB2497_Capnocytophaga_ochracea	SGB2479_Capnocytophaga_gingivalis	0.08	-0.22898	Negative
SGB3931_Eubacterium_brachy	SGB2479_Capnocytophaga_gingivalis	0.08	-0.111211	Negative
SGB6653_Parvimonas_micra	SGB2479_Capnocytophaga_gingivalis	0.08	-0.0607686	Negative
SGB6007_Fusobacterium_nucleatum	SGB2479_Capnocytophaga_gingivalis	0.08	0.18588	Positive
SGB1341_Bacteroidetes_oral_taxon_274	SGB2497_Capnocytophaga_ochracea	0.08	0.325291	Positive
SGB2479_Capnocytophaga_gingivalis	SGB2497_Capnocytophaga_ochracea	0.08	-0.22898	Negative
SGB3931_Eubacterium_brachy	SGB2497_Capnocytophaga_ochracea	0.08	0.229597	Positive
SGB6007_Fusobacterium_nucleatum	SGB2497_Capnocytophaga_ochracea	0.08	0.389634	Positive
SGB17007_Corynebacterium_matruchotii	SGB19882_Candidatus_Nanosynsacchari_sp_TM7_ANC_38_39_G1_1	0.08	0.257373	Positive
SGB3920_Mogibacterium_timidum	SGB19882_Candidatus_Nanosynsacchari_sp_TM7_ANC_38_39_G1_1	0.08	0.169795	Positive
SGB1561_Prevotella_nigrescens	SGB3931_Eubacterium_brachy	0.08	0.218639	Positive
SGB2479_Capnocytophaga_gingivalis	SGB3931_Eubacterium_brachy	0.08	-0.111211	Negative
SGB2497_Capnocytophaga_ochracea	SGB3931_Eubacterium_brachy	0.08	0.229597	Positive
SGB3920_Mogibacterium_timidum	SGB3931_Eubacterium_brachy	0.08	0.123767	Positive
SGB15878_Actinomyces_oris	SGB6627_Eubacterium_nodatum	0.08	-0.432529	Negative
SGB1525_Prevotella_oris	SGB6627_Eubacterium_nodatum	0.08	-0.0107239	Negative
SGB1341_Bacteroidetes_oral_taxon_274	SGB6627_Eubacterium_nodatum	0.08	-0.00536193	Negative
SGB15877_Actinomyces_dentalis	SGB3920_Mogibacterium_timidum	0.08	0.234138	Positive
SGB1524_Prevotella_maculosa	SGB3920_Mogibacterium_timidum	0.08	0.116279	Positive
SGB19882_Candidatus_Nanosynsacchari_sp_TM7_ANC_38_39_G1_1	SGB3920_Mogibacterium_timidum	0.08	0.169795	Positive
SGB3931_Eubacterium_brachy	SGB3920_Mogibacterium_timidum	0.08	0.123767	Positive
SGB6653_Parvimonas_micra	SGB3920_Mogibacterium_timidum	0.08	0.214477	Positive
SGB2052_Phocaeicola_abscessus	SGB5872_GGB4299_SGB5872	0.08	0.305755	Positive
SGB17007_Corynebacterium_matruchotii	SGB5896_Selenomonas_SGB5896	0.08	0.200898	Positive
SGB2052_Phocaeicola_abscessus	SGB5896_Selenomonas_SGB5896	0.08	-0.118705	Negative
SGB1411_group_Alloprevotella_tannerae	SGB5896_Selenomonas_SGB5896	0.08	0.146954	Positive
SGB1458_Prevotella_conceptionensis	SGB5896_Selenomonas_SGB5896	0.08	0.059193	Positive
SGB1525_Prevotella_oris	SGB5896_Selenomonas_SGB5896	0.08	0.218639	Positive
SGB15877_Actinomyces_dentalis	SGB5825_group_Dialister_invisus	0.08	0.217857	Positive
SGB1458_Prevotella_conceptionensis	SGB5825_group_Dialister_invisus	0.08	-0.130474	Negative
SGB3613_Treponema_denticola	SGB5825_group_Dialister_invisus	0.08	0.242857	Positive
SGB15878_Actinomyces_oris	SGB6939_Veillonella_parvula	0.08	0.296429	Positive
SGB17007_Corynebacterium_matruchotii	SGB6939_Veillonella_parvula	0.08	0.228776	Positive
SGB2016_Porphyromonas_endodontalis	SGB6939_Veillonella_parvula	0.08	-0.228571	Negative
SGB6653_Parvimonas_micra	SGB6939_Veillonella_parvula	0.08	-0.0464286	Negative
SGB2057_Porphyromonas_gingivalis	SGB6653_Parvimonas_micra	0.08	-0.0607143	Negative
SGB1411_group_Alloprevotella_tannerae	SGB6653_Parvimonas_micra	0.08	-0.0571429	Negative
SGB1458_Prevotella_conceptionensis	SGB6653_Parvimonas_micra	0.08	-0.157283	Negative
SGB1561_Prevotella_nigrescens	SGB6653_Parvimonas_micra	0.08	-0.178571	Negative
SGB2479_Capnocytophaga_gingivalis	SGB6653_Parvimonas_micra	0.08	-0.0607686	Negative
SGB3920_Mogibacterium_timidum	SGB6653_Parvimonas_micra	0.08	0.214477	Positive
SGB6939_Veillonella_parvula	SGB6653_Parvimonas_micra	0.08	-0.0464286	Negative
SGB3585_Treponema_socranskii	SGB6653_Parvimonas_micra	0.08	0.0857143	Positive
SGB2016_Porphyromonas_endodontalis	SGB6007_Fusobacterium_nucleatum	0.08	0.157143	Positive
SGB2479_Capnocytophaga_gingivalis	SGB6007_Fusobacterium_nucleatum	0.08	0.18588	Positive
SGB2497_Capnocytophaga_ochracea	SGB6007_Fusobacterium_nucleatum	0.08	0.389634	Positive
SGB3613_Treponema_denticola	SGB6007_Fusobacterium_nucleatum	0.08	-0.0785714	Negative
SGB1458_Prevotella_conceptionensis	SGB8831_Desulfobulbus_oralis	0.08	-0.294906	Negative
SGB1341_Bacteroidetes_oral_taxon_274	SGB19315_Campylobacter_rectus	0.08	-0.159071	Negative
SGB3607_Treponema_vincentii	SGB19315_Campylobacter_rectus	0.08	-0.235925	Negative
SGB5825_group_Dialister_invisus	SGB3613_Treponema_denticola	0.08	0.242857	Positive
SGB6007_Fusobacterium_nucleatum	SGB3613_Treponema_denticola	0.08	-0.0785714	Negative
SGB17007_Corynebacterium_matruchotii	SGB3585_Treponema_socranskii	0.08	-0.237712	Negative
SGB6653_Parvimonas_micra	SGB3585_Treponema_socranskii	0.08	0.0857143	Positive
SGB19315_Campylobacter_rectus	SGB3607_Treponema_vincentii	0.08	-0.235925	Negative
SGB2052_Phocaeicola_abscessus	SGB5935_GGB4333_SGB5935	0.08	0.247743	Positive
SGB1525_Prevotella_oris	SGB15877_Actinomyces_dentalis	0.06	0.3	Positive
SGB2053_Tannerella_forsythia	SGB15877_Actinomyces_dentalis	0.06	0.0678571	Positive
SGB8831_Desulfobulbus_oralis	SGB15877_Actinomyces_dentalis	0.06	0.160714	Positive
SGB3607_Treponema_vincentii	SGB15877_Actinomyces_dentalis	0.06	-0.0928571	Negative
SGB3931_Eubacterium_brachy	SGB15878_Actinomyces_oris	0.06	0.344088	Positive
SGB5825_group_Dialister_invisus	SGB15878_Actinomyces_oris	0.06	-0.0821429	Negative
SGB2052_Phocaeicola_abscessus	SGB17007_Corynebacterium_matruchotii	0.06	-0.195516	Negative
SGB1458_Prevotella_conceptionensis	SGB17007_Corynebacterium_matruchotii	0.06	0.320215	Positive
SGB5872_GGB4299_SGB5872	SGB17007_Corynebacterium_matruchotii	0.06	-0.0878927	Negative
SGB6653_Parvimonas_micra	SGB17007_Corynebacterium_matruchotii	0.06	0.21269	Positive
SGB19315_Campylobacter_rectus	SGB17007_Corynebacterium_matruchotii	0.06	-0.280859	Negative
SGB3607_Treponema_vincentii	SGB17007_Corynebacterium_matruchotii	0.06	0.0661305	Positive
SGB17007_Corynebacterium_matruchotii	SGB2052_Phocaeicola_abscessus	0.06	-0.195516	Negative
SGB1458_Prevotella_conceptionensis	SGB2052_Phocaeicola_abscessus	0.06	0.0484307	Positive
SGB5825_group_Dialister_invisus	SGB2052_Phocaeicola_abscessus	0.06	0.275987	Positive
SGB1458_Prevotella_conceptionensis	SGB2016_Porphyromonas_endodontalis	0.06	-0.189455	Negative
SGB6653_Parvimonas_micra	SGB2016_Porphyromonas_endodontalis	0.06	0.185714	Positive
SGB2497_Capnocytophaga_ochracea	SGB2057_Porphyromonas_gingivalis	0.06	-0.148347	Negative
SGB19882_Candidatus_Nanosynsacchari_sp_TM7_ANC_38_39_G1_1	SGB2057_Porphyromonas_gingivalis	0.06	0.192857	Positive
SGB6939_Veillonella_parvula	SGB2057_Porphyromonas_gingivalis	0.06	-0.217857	Negative
SGB17007_Corynebacterium_matruchotii	SGB1458_Prevotella_conceptionensis	0.06	0.320215	Positive
SGB2052_Phocaeicola_abscessus	SGB1458_Prevotella_conceptionensis	0.06	0.0484307	Positive
SGB2016_Porphyromonas_endodontalis	SGB1458_Prevotella_conceptionensis	0.06	-0.189455	Negative
SGB1341_Bacteroidetes_oral_taxon_274	SGB1458_Prevotella_conceptionensis	0.06	0.11975	Positive
SGB3931_Eubacterium_brachy	SGB1458_Prevotella_conceptionensis	0.06	-0.00358746	Negative
SGB3613_Treponema_denticola	SGB1458_Prevotella_conceptionensis	0.06	-0.101877	Negative
SGB1525_Prevotella_oris	SGB1524_Prevotella_maculosa	0.06	-0.0482574	Negative
SGB6653_Parvimonas_micra	SGB1524_Prevotella_maculosa	0.06	0.201966	Positive
SGB3613_Treponema_denticola	SGB1524_Prevotella_maculosa	0.06	0.0303843	Positive
SGB2479_Capnocytophaga_gingivalis	SGB1561_Prevotella_nigrescens	0.06	-0.023235	Negative
SGB2497_Capnocytophaga_ochracea	SGB1561_Prevotella_nigrescens	0.06	-0.294906	Negative
SGB19882_Candidatus_Nanosynsacchari_sp_TM7_ANC_38_39_G1_1	SGB1561_Prevotella_nigrescens	0.06	0.00357143	Positive
SGB3585_Treponema_socranskii	SGB1561_Prevotella_nigrescens	0.06	0.164286	Positive
SGB15877_Actinomyces_dentalis	SGB1525_Prevotella_oris	0.06	0.3	Positive
SGB1524_Prevotella_maculosa	SGB1525_Prevotella_oris	0.06	-0.0482574	Negative
SGB2053_Tannerella_forsythia	SGB1525_Prevotella_oris	0.06	-0.0428571	Negative
SGB3920_Mogibacterium_timidum	SGB1525_Prevotella_oris	0.06	0.2395	Positive
SGB6629_Filifactor_alocis	SGB1525_Prevotella_oris	0.06	-0.109026	Negative
SGB15877_Actinomyces_dentalis	SGB2053_Tannerella_forsythia	0.06	0.0678571	Positive
SGB1525_Prevotella_oris	SGB2053_Tannerella_forsythia	0.06	-0.0428571	Negative
SGB1458_Prevotella_conceptionensis	SGB1341_Bacteroidetes_oral_taxon_274	0.06	0.11975	Positive
SGB2479_Capnocytophaga_gingivalis	SGB1341_Bacteroidetes_oral_taxon_274	0.06	0.0196604	Positive
SGB5896_Selenomonas_SGB5896	SGB1341_Bacteroidetes_oral_taxon_274	0.06	-0.0250898	Negative
SGB5825_group_Dialister_invisus	SGB1341_Bacteroidetes_oral_taxon_274	0.06	-0.00357143	Negative
SGB6653_Parvimonas_micra	SGB1341_Bacteroidetes_oral_taxon_274	0.06	-0.0571429	Negative
SGB1561_Prevotella_nigrescens	SGB2479_Capnocytophaga_gingivalis	0.06	-0.023235	Negative
SGB1341_Bacteroidetes_oral_taxon_274	SGB2479_Capnocytophaga_gingivalis	0.06	0.0196604	Positive
SGB3920_Mogibacterium_timidum	SGB2479_Capnocytophaga_gingivalis	0.06	-0.0626118	Negative
SGB2057_Porphyromonas_gingivalis	SGB2497_Capnocytophaga_ochracea	0.06	-0.148347	Negative
SGB1561_Prevotella_nigrescens	SGB2497_Capnocytophaga_ochracea	0.06	-0.294906	Negative
SGB2057_Porphyromonas_gingivalis	SGB19882_Candidatus_Nanosynsacchari_sp_TM7_ANC_38_39_G1_1	0.06	0.192857	Positive
SGB1561_Prevotella_nigrescens	SGB19882_Candidatus_Nanosynsacchari_sp_TM7_ANC_38_39_G1_1	0.06	0.00357143	Positive
SGB15878_Actinomyces_oris	SGB3931_Eubacterium_brachy	0.06	0.344088	Positive
SGB1458_Prevotella_conceptionensis	SGB3931_Eubacterium_brachy	0.06	-0.00358746	Negative
SGB3613_Treponema_denticola	SGB3931_Eubacterium_brachy	0.06	0.14337	Positive
SGB5935_GGB4333_SGB5935	SGB3931_Eubacterium_brachy	0.06	-0.119351	Negative
SGB6939_Veillonella_parvula	SGB6627_Eubacterium_nodatum	0.06	-0.21269	Negative
SGB6007_Fusobacterium_nucleatum	SGB6627_Eubacterium_nodatum	0.06	0.160858	Positive
SGB1525_Prevotella_oris	SGB3920_Mogibacterium_timidum	0.06	0.2395	Positive
SGB2479_Capnocytophaga_gingivalis	SGB3920_Mogibacterium_timidum	0.06	-0.0626118	Negative
SGB1525_Prevotella_oris	SGB6629_Filifactor_alocis	0.06	-0.109026	Negative
SGB6007_Fusobacterium_nucleatum	SGB6629_Filifactor_alocis	0.06	0.0983021	Positive
SGB17007_Corynebacterium_matruchotii	SGB5872_GGB4299_SGB5872	0.06	-0.0878927	Negative
SGB1341_Bacteroidetes_oral_taxon_274	SGB5896_Selenomonas_SGB5896	0.06	-0.0250898	Negative
SGB8831_Desulfobulbus_oralis	SGB5896_Selenomonas_SGB5896	0.06	0.0860221	Positive
SGB15878_Actinomyces_oris	SGB5825_group_Dialister_invisus	0.06	-0.0821429	Negative
SGB2052_Phocaeicola_abscessus	SGB5825_group_Dialister_invisus	0.06	0.275987	Positive
SGB1341_Bacteroidetes_oral_taxon_274	SGB5825_group_Dialister_invisus	0.06	-0.00357143	Negative
SGB2057_Porphyromonas_gingivalis	SGB6939_Veillonella_parvula	0.06	-0.217857	Negative
SGB6627_Eubacterium_nodatum	SGB6939_Veillonella_parvula	0.06	-0.21269	Negative
SGB3607_Treponema_vincentii	SGB6939_Veillonella_parvula	0.06	-0.196429	Negative
SGB17007_Corynebacterium_matruchotii	SGB6653_Parvimonas_micra	0.06	0.21269	Positive
SGB2016_Porphyromonas_endodontalis	SGB6653_Parvimonas_micra	0.06	0.185714	Positive
SGB1524_Prevotella_maculosa	SGB6653_Parvimonas_micra	0.06	0.201966	Positive
SGB1341_Bacteroidetes_oral_taxon_274	SGB6653_Parvimonas_micra	0.06	-0.0571429	Negative
SGB3613_Treponema_denticola	SGB6653_Parvimonas_micra	0.06	-0.0642857	Negative
SGB5935_GGB4333_SGB5935	SGB6653_Parvimonas_micra	0.06	0.219829	Positive
SGB6627_Eubacterium_nodatum	SGB6007_Fusobacterium_nucleatum	0.06	0.160858	Positive
SGB6629_Filifactor_alocis	SGB6007_Fusobacterium_nucleatum	0.06	0.0983021	Positive
SGB5935_GGB4333_SGB5935	SGB6007_Fusobacterium_nucleatum	0.06	0.142348	Positive
SGB15877_Actinomyces_dentalis	SGB8831_Desulfobulbus_oralis	0.06	0.160714	Positive
SGB5896_Selenomonas_SGB5896	SGB8831_Desulfobulbus_oralis	0.06	0.0860221	Positive
SGB17007_Corynebacterium_matruchotii	SGB19315_Campylobacter_rectus	0.06	-0.280859	Negative
SGB1458_Prevotella_conceptionensis	SGB3613_Treponema_denticola	0.06	-0.101877	Negative
SGB1524_Prevotella_maculosa	SGB3613_Treponema_denticola	0.06	0.0303843	Positive
SGB3931_Eubacterium_brachy	SGB3613_Treponema_denticola	0.06	0.14337	Positive
SGB6653_Parvimonas_micra	SGB3613_Treponema_denticola	0.06	-0.0642857	Negative
SGB1561_Prevotella_nigrescens	SGB3585_Treponema_socranskii	0.06	0.164286	Positive
SGB15877_Actinomyces_dentalis	SGB3607_Treponema_vincentii	0.06	-0.0928571	Negative
SGB17007_Corynebacterium_matruchotii	SGB3607_Treponema_vincentii	0.06	0.0661305	Positive
SGB6939_Veillonella_parvula	SGB3607_Treponema_vincentii	0.06	-0.196429	Negative
SGB3931_Eubacterium_brachy	SGB5935_GGB4333_SGB5935	0.06	-0.119351	Negative
SGB6653_Parvimonas_micra	SGB5935_GGB4333_SGB5935	0.06	0.219829	Positive
SGB6007_Fusobacterium_nucleatum	SGB5935_GGB4333_SGB5935	0.06	0.142348	Positive
SGB2052_Phocaeicola_abscessus	SGB15877_Actinomyces_dentalis	0.04	-0.0394268	Negative
SGB6629_Filifactor_alocis	SGB15877_Actinomyces_dentalis	0.04	0.0375335	Positive
SGB5896_Selenomonas_SGB5896	SGB15877_Actinomyces_dentalis	0.04	0.164876	Positive
SGB6939_Veillonella_parvula	SGB15877_Actinomyces_dentalis	0.04	-0.0928571	Negative
SGB6007_Fusobacterium_nucleatum	SGB15877_Actinomyces_dentalis	0.04	0.207143	Positive
SGB1411_group_Alloprevotella_tannerae	SGB15878_Actinomyces_oris	0.04	-0.160714	Negative
SGB1458_Prevotella_conceptionensis	SGB15878_Actinomyces_oris	0.04	0.237712	Positive
SGB1561_Prevotella_nigrescens	SGB15878_Actinomyces_oris	0.04	-0.139286	Negative
SGB1525_Prevotella_oris	SGB15878_Actinomyces_oris	0.04	0.139286	Positive
SGB5935_GGB4333_SGB5935	SGB15878_Actinomyces_oris	0.04	-0.194602	Negative
SGB1411_group_Alloprevotella_tannerae	SGB17007_Corynebacterium_matruchotii	0.04	0.226988	Positive
SGB1561_Prevotella_nigrescens	SGB17007_Corynebacterium_matruchotii	0.04	-0.157283	Negative
SGB1525_Prevotella_oris	SGB17007_Corynebacterium_matruchotii	0.04	-0.0643432	Negative
SGB2479_Capnocytophaga_gingivalis	SGB17007_Corynebacterium_matruchotii	0.04	0.166369	Positive
SGB15877_Actinomyces_dentalis	SGB2052_Phocaeicola_abscessus	0.04	-0.0394268	Negative
SGB2497_Capnocytophaga_ochracea	SGB2052_Phocaeicola_abscessus	0.04	-0.190135	Negative
SGB3920_Mogibacterium_timidum	SGB2052_Phocaeicola_abscessus	0.04	0.0143498	Positive
SGB1341_Bacteroidetes_oral_taxon_274	SGB2016_Porphyromonas_endodontalis	0.04	0.0428571	Positive
SGB3931_Eubacterium_brachy	SGB2016_Porphyromonas_endodontalis	0.04	-0.225808	Negative
SGB1411_group_Alloprevotella_tannerae	SGB2057_Porphyromonas_gingivalis	0.04	0.260714	Positive
SGB1525_Prevotella_oris	SGB2057_Porphyromonas_gingivalis	0.04	-0.0642857	Negative
SGB1341_Bacteroidetes_oral_taxon_274	SGB2057_Porphyromonas_gingivalis	0.04	-0.0535714	Negative
SGB15878_Actinomyces_oris	SGB1411_group_Alloprevotella_tannerae	0.04	-0.160714	Negative
SGB17007_Corynebacterium_matruchotii	SGB1411_group_Alloprevotella_tannerae	0.04	0.226988	Positive
SGB2057_Porphyromonas_gingivalis	SGB1411_group_Alloprevotella_tannerae	0.04	0.260714	Positive
SGB1458_Prevotella_conceptionensis	SGB1411_group_Alloprevotella_tannerae	0.04	0.101877	Positive
SGB19315_Campylobacter_rectus	SGB1411_group_Alloprevotella_tannerae	0.04	0.0214477	Positive
SGB3613_Treponema_denticola	SGB1411_group_Alloprevotella_tannerae	0.04	0.146429	Positive
SGB15878_Actinomyces_oris	SGB1458_Prevotella_conceptionensis	0.04	0.237712	Positive
SGB1411_group_Alloprevotella_tannerae	SGB1458_Prevotella_conceptionensis	0.04	0.101877	Positive
SGB1525_Prevotella_oris	SGB1458_Prevotella_conceptionensis	0.04	0.200179	Positive
SGB3920_Mogibacterium_timidum	SGB1458_Prevotella_conceptionensis	0.04	-0.0858676	Negative
SGB6007_Fusobacterium_nucleatum	SGB1458_Prevotella_conceptionensis	0.04	0.0786417	Positive
SGB15878_Actinomyces_oris	SGB1561_Prevotella_nigrescens	0.04	-0.139286	Negative
SGB17007_Corynebacterium_matruchotii	SGB1561_Prevotella_nigrescens	0.04	-0.157283	Negative
SGB6007_Fusobacterium_nucleatum	SGB1561_Prevotella_nigrescens	0.04	-0.107143	Negative
SGB15878_Actinomyces_oris	SGB1525_Prevotella_oris	0.04	0.139286	Positive
SGB17007_Corynebacterium_matruchotii	SGB1525_Prevotella_oris	0.04	-0.0643432	Negative
SGB2057_Porphyromonas_gingivalis	SGB1525_Prevotella_oris	0.04	-0.0642857	Negative
SGB1458_Prevotella_conceptionensis	SGB1525_Prevotella_oris	0.04	0.200179	Positive
SGB19882_Candidatus_Nanosynsacchari_sp_TM7_ANC_38_39_G1_1	SGB1525_Prevotella_oris	0.04	0.0892857	Positive
SGB3931_Eubacterium_brachy	SGB2053_Tannerella_forsythia	0.04	-0.0931906	Negative
SGB6653_Parvimonas_micra	SGB2053_Tannerella_forsythia	0.04	0.160714	Positive
SGB6007_Fusobacterium_nucleatum	SGB2053_Tannerella_forsythia	0.04	0.192857	Positive
SGB2016_Porphyromonas_endodontalis	SGB1341_Bacteroidetes_oral_taxon_274	0.04	0.0428571	Positive
SGB2057_Porphyromonas_gingivalis	SGB1341_Bacteroidetes_oral_taxon_274	0.04	-0.0535714	Negative
SGB3585_Treponema_socranskii	SGB1341_Bacteroidetes_oral_taxon_274	0.04	0.335714	Positive
SGB17007_Corynebacterium_matruchotii	SGB2479_Capnocytophaga_gingivalis	0.04	0.166369	Positive
SGB3607_Treponema_vincentii	SGB2479_Capnocytophaga_gingivalis	0.04	-0.159071	Negative
SGB2052_Phocaeicola_abscessus	SGB2497_Capnocytophaga_ochracea	0.04	-0.190135	Negative
SGB1525_Prevotella_oris	SGB19882_Candidatus_Nanosynsacchari_sp_TM7_ANC_38_39_G1_1	0.04	0.0892857	Positive
SGB6939_Veillonella_parvula	SGB19882_Candidatus_Nanosynsacchari_sp_TM7_ANC_38_39_G1_1	0.04	-0.110714	Negative
SGB8831_Desulfobulbus_oralis	SGB19882_Candidatus_Nanosynsacchari_sp_TM7_ANC_38_39_G1_1	0.04	0.185714	Positive
SGB3613_Treponema_denticola	SGB19882_Candidatus_Nanosynsacchari_sp_TM7_ANC_38_39_G1_1	0.04	0.0678571	Positive
SGB3607_Treponema_vincentii	SGB19882_Candidatus_Nanosynsacchari_sp_TM7_ANC_38_39_G1_1	0.04	0.296429	Positive
SGB2016_Porphyromonas_endodontalis	SGB3931_Eubacterium_brachy	0.04	-0.225808	Negative
SGB2053_Tannerella_forsythia	SGB3931_Eubacterium_brachy	0.04	-0.0931906	Negative
SGB5825_group_Dialister_invisus	SGB3931_Eubacterium_brachy	0.04	0.157707	Positive
SGB6939_Veillonella_parvula	SGB3931_Eubacterium_brachy	0.04	-0.114696	Negative
SGB3607_Treponema_vincentii	SGB6627_Eubacterium_nodatum	0.04	0.155496	Positive
SGB2052_Phocaeicola_abscessus	SGB3920_Mogibacterium_timidum	0.04	0.0143498	Positive
SGB1458_Prevotella_conceptionensis	SGB3920_Mogibacterium_timidum	0.04	-0.0858676	Negative
SGB15877_Actinomyces_dentalis	SGB6629_Filifactor_alocis	0.04	0.0375335	Positive
SGB6939_Veillonella_parvula	SGB6629_Filifactor_alocis	0.04	-0.201966	Negative
SGB6653_Parvimonas_micra	SGB6629_Filifactor_alocis	0.04	0.150134	Positive
SGB15877_Actinomyces_dentalis	SGB5896_Selenomonas_SGB5896	0.04	0.164876	Positive
SGB19315_Campylobacter_rectus	SGB5896_Selenomonas_SGB5896	0.04	0.00358746	Positive
SGB3613_Treponema_denticola	SGB5896_Selenomonas_SGB5896	0.04	0.0752693	Positive
SGB3931_Eubacterium_brachy	SGB5825_group_Dialister_invisus	0.04	0.157707	Positive
SGB15877_Actinomyces_dentalis	SGB6939_Veillonella_parvula	0.04	-0.0928571	Negative
SGB19882_Candidatus_Nanosynsacchari_sp_TM7_ANC_38_39_G1_1	SGB6939_Veillonella_parvula	0.04	-0.110714	Negative
SGB3931_Eubacterium_brachy	SGB6939_Veillonella_parvula	0.04	-0.114696	Negative
SGB6629_Filifactor_alocis	SGB6939_Veillonella_parvula	0.04	-0.201966	Negative
SGB19315_Campylobacter_rectus	SGB6939_Veillonella_parvula	0.04	-0.151921	Negative
SGB3613_Treponema_denticola	SGB6939_Veillonella_parvula	0.04	-0.225	Negative
SGB2053_Tannerella_forsythia	SGB6653_Parvimonas_micra	0.04	0.160714	Positive
SGB6629_Filifactor_alocis	SGB6653_Parvimonas_micra	0.04	0.150134	Positive
SGB19315_Campylobacter_rectus	SGB6653_Parvimonas_micra	0.04	-0.0536193	Negative
SGB15877_Actinomyces_dentalis	SGB6007_Fusobacterium_nucleatum	0.04	0.207143	Positive
SGB1458_Prevotella_conceptionensis	SGB6007_Fusobacterium_nucleatum	0.04	0.0786417	Positive
SGB1561_Prevotella_nigrescens	SGB6007_Fusobacterium_nucleatum	0.04	-0.107143	Negative
SGB2053_Tannerella_forsythia	SGB6007_Fusobacterium_nucleatum	0.04	0.192857	Positive
SGB19315_Campylobacter_rectus	SGB6007_Fusobacterium_nucleatum	0.04	-0.0607686	Negative
SGB3585_Treponema_socranskii	SGB6007_Fusobacterium_nucleatum	0.04	0.114286	Positive
SGB19882_Candidatus_Nanosynsacchari_sp_TM7_ANC_38_39_G1_1	SGB8831_Desulfobulbus_oralis	0.04	0.185714	Positive
SGB1411_group_Alloprevotella_tannerae	SGB19315_Campylobacter_rectus	0.04	0.0214477	Positive
SGB5896_Selenomonas_SGB5896	SGB19315_Campylobacter_rectus	0.04	0.00358746	Positive
SGB6939_Veillonella_parvula	SGB19315_Campylobacter_rectus	0.04	-0.151921	Negative
SGB6653_Parvimonas_micra	SGB19315_Campylobacter_rectus	0.04	-0.0536193	Negative
SGB6007_Fusobacterium_nucleatum	SGB19315_Campylobacter_rectus	0.04	-0.0607686	Negative
SGB1411_group_Alloprevotella_tannerae	SGB3613_Treponema_denticola	0.04	0.146429	Positive
SGB19882_Candidatus_Nanosynsacchari_sp_TM7_ANC_38_39_G1_1	SGB3613_Treponema_denticola	0.04	0.0678571	Positive
SGB5896_Selenomonas_SGB5896	SGB3613_Treponema_denticola	0.04	0.0752693	Positive
SGB6939_Veillonella_parvula	SGB3613_Treponema_denticola	0.04	-0.225	Negative
SGB1341_Bacteroidetes_oral_taxon_274	SGB3585_Treponema_socranskii	0.04	0.335714	Positive
SGB6007_Fusobacterium_nucleatum	SGB3585_Treponema_socranskii	0.04	0.114286	Positive
SGB3607_Treponema_vincentii	SGB3585_Treponema_socranskii	0.04	0.321429	Positive
SGB2479_Capnocytophaga_gingivalis	SGB3607_Treponema_vincentii	0.04	-0.159071	Negative
SGB19882_Candidatus_Nanosynsacchari_sp_TM7_ANC_38_39_G1_1	SGB3607_Treponema_vincentii	0.04	0.296429	Positive
SGB6627_Eubacterium_nodatum	SGB3607_Treponema_vincentii	0.04	0.155496	Positive
SGB3585_Treponema_socranskii	SGB3607_Treponema_vincentii	0.04	0.321429	Positive
SGB15878_Actinomyces_oris	SGB5935_GGB4333_SGB5935	0.04	-0.194602	Negative
SGB15878_Actinomyces_oris	SGB15877_Actinomyces_dentalis	0.02	0.142857	Positive
SGB17007_Corynebacterium_matruchotii	SGB15877_Actinomyces_dentalis	0.02	0.0625559	Positive
SGB2016_Porphyromonas_endodontalis	SGB15877_Actinomyces_dentalis	0.02	-0.025	Negative
SGB6627_Eubacterium_nodatum	SGB15877_Actinomyces_dentalis	0.02	0.123324	Positive
SGB19315_Campylobacter_rectus	SGB15877_Actinomyces_dentalis	0.02	-0.0661305	Negative
SGB15877_Actinomyces_dentalis	SGB15878_Actinomyces_oris	0.02	0.142857	Positive
SGB1341_Bacteroidetes_oral_taxon_274	SGB15878_Actinomyces_oris	0.02	0.1	Positive
SGB15877_Actinomyces_dentalis	SGB17007_Corynebacterium_matruchotii	0.02	0.0625559	Positive
SGB1524_Prevotella_maculosa	SGB17007_Corynebacterium_matruchotii	0.02	0.116279	Positive
SGB1341_Bacteroidetes_oral_taxon_274	SGB17007_Corynebacterium_matruchotii	0.02	0.028597	Positive
SGB3931_Eubacterium_brachy	SGB17007_Corynebacterium_matruchotii	0.02	0.130942	Positive
SGB6007_Fusobacterium_nucleatum	SGB17007_Corynebacterium_matruchotii	0.02	0.112601	Positive
SGB5935_GGB4333_SGB5935	SGB17007_Corynebacterium_matruchotii	0.02	0.168626	Positive
SGB15877_Actinomyces_dentalis	SGB2016_Porphyromonas_endodontalis	0.02	-0.025	Negative
SGB1561_Prevotella_nigrescens	SGB2057_Porphyromonas_gingivalis	0.02	-0.114286	Negative
SGB3931_Eubacterium_brachy	SGB2057_Porphyromonas_gingivalis	0.02	-0.179213	Negative
SGB3607_Treponema_vincentii	SGB2057_Porphyromonas_gingivalis	0.02	0	Negative
SGB3607_Treponema_vincentii	SGB1411_group_Alloprevotella_tannerae	0.02	0.182143	Positive
SGB1524_Prevotella_maculosa	SGB1458_Prevotella_conceptionensis	0.02	0.135957	Positive
SGB3585_Treponema_socranskii	SGB1458_Prevotella_conceptionensis	0.02	-0.171582	Negative
SGB17007_Corynebacterium_matruchotii	SGB1524_Prevotella_maculosa	0.02	0.116279	Positive
SGB1458_Prevotella_conceptionensis	SGB1524_Prevotella_maculosa	0.02	0.135957	Positive
SGB2057_Porphyromonas_gingivalis	SGB1561_Prevotella_nigrescens	0.02	-0.114286	Negative
SGB2479_Capnocytophaga_gingivalis	SGB1525_Prevotella_oris	0.02	0.0607686	Positive
SGB2497_Capnocytophaga_ochracea	SGB1525_Prevotella_oris	0.02	0.0732797	Positive
SGB5825_group_Dialister_invisus	SGB1525_Prevotella_oris	0.02	0.110714	Positive
SGB8831_Desulfobulbus_oralis	SGB1525_Prevotella_oris	0.02	-0.0821429	Negative
SGB3585_Treponema_socranskii	SGB1525_Prevotella_oris	0.02	-0.0642857	Negative
SGB2497_Capnocytophaga_ochracea	SGB2053_Tannerella_forsythia	0.02	0.0822163	Positive
SGB6939_Veillonella_parvula	SGB2053_Tannerella_forsythia	0.02	-0.0964286	Negative
SGB3607_Treponema_vincentii	SGB2053_Tannerella_forsythia	0.02	-0.135714	Negative
SGB15878_Actinomyces_oris	SGB1341_Bacteroidetes_oral_taxon_274	0.02	0.1	Positive
SGB17007_Corynebacterium_matruchotii	SGB1341_Bacteroidetes_oral_taxon_274	0.02	0.028597	Positive
SGB6629_Filifactor_alocis	SGB1341_Bacteroidetes_oral_taxon_274	0.02	0.0321716	Positive
SGB6007_Fusobacterium_nucleatum	SGB1341_Bacteroidetes_oral_taxon_274	0.02	0.0785714	Positive
SGB1525_Prevotella_oris	SGB2479_Capnocytophaga_gingivalis	0.02	0.0607686	Positive
SGB1525_Prevotella_oris	SGB2497_Capnocytophaga_ochracea	0.02	0.0732797	Positive
SGB2053_Tannerella_forsythia	SGB2497_Capnocytophaga_ochracea	0.02	0.0822163	Positive
SGB8831_Desulfobulbus_oralis	SGB2497_Capnocytophaga_ochracea	0.02	0.0357462	Positive
SGB19315_Campylobacter_rectus	SGB2497_Capnocytophaga_ochracea	0.02	-0.171735	Negative
SGB17007_Corynebacterium_matruchotii	SGB3931_Eubacterium_brachy	0.02	0.130942	Positive
SGB2057_Porphyromonas_gingivalis	SGB3931_Eubacterium_brachy	0.02	-0.179213	Negative
SGB6627_Eubacterium_nodatum	SGB3931_Eubacterium_brachy	0.02	0.102243	Positive
SGB6629_Filifactor_alocis	SGB3931_Eubacterium_brachy	0.02	-0.0502244	Negative
SGB8831_Desulfobulbus_oralis	SGB3931_Eubacterium_brachy	0.02	0.014337	Positive
SGB15877_Actinomyces_dentalis	SGB6627_Eubacterium_nodatum	0.02	0.123324	Positive
SGB3931_Eubacterium_brachy	SGB6627_Eubacterium_nodatum	0.02	0.102243	Positive
SGB1341_Bacteroidetes_oral_taxon_274	SGB6629_Filifactor_alocis	0.02	0.0321716	Positive
SGB3931_Eubacterium_brachy	SGB6629_Filifactor_alocis	0.02	-0.0502244	Negative
SGB6939_Veillonella_parvula	SGB5872_GGB4299_SGB5872	0.02	0.0465953	Positive
SGB6939_Veillonella_parvula	SGB5896_Selenomonas_SGB5896	0.02	0.175628	Positive
SGB1525_Prevotella_oris	SGB5825_group_Dialister_invisus	0.02	0.110714	Positive
SGB2053_Tannerella_forsythia	SGB6939_Veillonella_parvula	0.02	-0.0964286	Negative
SGB5872_GGB4299_SGB5872	SGB6939_Veillonella_parvula	0.02	0.0465953	Positive
SGB5896_Selenomonas_SGB5896	SGB6939_Veillonella_parvula	0.02	0.175628	Positive
SGB8831_Desulfobulbus_oralis	SGB6939_Veillonella_parvula	0.02	-0.210714	Negative
SGB8831_Desulfobulbus_oralis	SGB6653_Parvimonas_micra	0.02	0.0392857	Positive
SGB17007_Corynebacterium_matruchotii	SGB6007_Fusobacterium_nucleatum	0.02	0.112601	Positive
SGB1341_Bacteroidetes_oral_taxon_274	SGB6007_Fusobacterium_nucleatum	0.02	0.0785714	Positive
SGB8831_Desulfobulbus_oralis	SGB6007_Fusobacterium_nucleatum	0.02	0.05	Positive
SGB1525_Prevotella_oris	SGB8831_Desulfobulbus_oralis	0.02	-0.0821429	Negative
SGB2497_Capnocytophaga_ochracea	SGB8831_Desulfobulbus_oralis	0.02	0.0357462	Positive
SGB3931_Eubacterium_brachy	SGB8831_Desulfobulbus_oralis	0.02	0.014337	Positive
SGB6939_Veillonella_parvula	SGB8831_Desulfobulbus_oralis	0.02	-0.210714	Negative
SGB6653_Parvimonas_micra	SGB8831_Desulfobulbus_oralis	0.02	0.0392857	Positive
SGB6007_Fusobacterium_nucleatum	SGB8831_Desulfobulbus_oralis	0.02	0.05	Positive
SGB15877_Actinomyces_dentalis	SGB19315_Campylobacter_rectus	0.02	-0.0661305	Negative
SGB2497_Capnocytophaga_ochracea	SGB19315_Campylobacter_rectus	0.02	-0.171735	Negative
SGB1458_Prevotella_conceptionensis	SGB3585_Treponema_socranskii	0.02	-0.171582	Negative
SGB1525_Prevotella_oris	SGB3585_Treponema_socranskii	0.02	-0.0642857	Negative
SGB2057_Porphyromonas_gingivalis	SGB3607_Treponema_vincentii	0.02	0	Negative
SGB1411_group_Alloprevotella_tannerae	SGB3607_Treponema_vincentii	0.02	0.182143	Positive
SGB2053_Tannerella_forsythia	SGB3607_Treponema_vincentii	0.02	-0.135714	Negative
SGB17007_Corynebacterium_matruchotii	SGB5935_GGB4333_SGB5935	0.02	0.168626	Positive
