# Supplementary material for: In-Depth Multi-Approach Analysis of WGS Metagenomics Data Reveals Signatures Potentially Explaining Features in Periodontitis Stage Severity
Source: Dent J (Basel). 2025 Dec 8;13(12):590. doi: 10.3390/dj13120590 (PMC12731556; doi:10.3390/dj13120590)
Supplement: Supplementary file 1 [file dentistry-13-00590-s001.zip › suppl_file_6_stability_treatment_all.xlsx]

## Sheet: stability_treatment_yes
Taxon1	Taxon2	Selection_Frequency	Correlation	Edge_Type
SGB6627_Eubacterium_nodatum	SGB2057_Porphyromonas_gingivalis	0.96	0.858145	Positive
SGB6629_Filifactor_alocis	SGB2057_Porphyromonas_gingivalis	0.96	0.93007	Positive
SGB6629_Filifactor_alocis	SGB2053_Tannerella_forsythia	0.96	0.881119	Positive
SGB2057_Porphyromonas_gingivalis	SGB6627_Eubacterium_nodatum	0.96	0.858145	Positive
SGB6629_Filifactor_alocis	SGB6627_Eubacterium_nodatum	0.96	0.86515	Positive
SGB2057_Porphyromonas_gingivalis	SGB6629_Filifactor_alocis	0.96	0.93007	Positive
SGB2053_Tannerella_forsythia	SGB6629_Filifactor_alocis	0.96	0.881119	Positive
SGB6627_Eubacterium_nodatum	SGB6629_Filifactor_alocis	0.96	0.86515	Positive
SGB2053_Tannerella_forsythia	SGB2057_Porphyromonas_gingivalis	0.92	0.895105	Positive
SGB5825_group_Dialister_invisus	SGB1524_Prevotella_maculosa	0.92	0.846154	Positive
SGB2057_Porphyromonas_gingivalis	SGB2053_Tannerella_forsythia	0.92	0.895105	Positive
SGB8831_Desulfobulbus_oralis	SGB2053_Tannerella_forsythia	0.92	0.866219	Positive
SGB1524_Prevotella_maculosa	SGB5825_group_Dialister_invisus	0.92	0.846154	Positive
SGB2053_Tannerella_forsythia	SGB8831_Desulfobulbus_oralis	0.92	0.866219	Positive
SGB6653_Parvimonas_micra	SGB19882_Candidatus_Nanosynsacchari_sp_TM7_ANC_38_39_G1_1	0.86	0.713287	Positive
SGB3585_Treponema_socranskii	SGB19882_Candidatus_Nanosynsacchari_sp_TM7_ANC_38_39_G1_1	0.86	0.783217	Positive
SGB19882_Candidatus_Nanosynsacchari_sp_TM7_ANC_38_39_G1_1	SGB6653_Parvimonas_micra	0.86	0.713287	Positive
SGB19882_Candidatus_Nanosynsacchari_sp_TM7_ANC_38_39_G1_1	SGB3585_Treponema_socranskii	0.86	0.783217	Positive
SGB2057_Porphyromonas_gingivalis	SGB2016_Porphyromonas_endodontalis	0.84	0.755245	Positive
SGB6627_Eubacterium_nodatum	SGB2016_Porphyromonas_endodontalis	0.84	0.735553	Positive
SGB2016_Porphyromonas_endodontalis	SGB2057_Porphyromonas_gingivalis	0.84	0.755245	Positive
SGB5872_GGB4299_SGB5872	SGB1411_group_Alloprevotella_tannerae	0.84	0.73628	Positive
SGB2016_Porphyromonas_endodontalis	SGB6627_Eubacterium_nodatum	0.84	0.735553	Positive
SGB1411_group_Alloprevotella_tannerae	SGB5872_GGB4299_SGB5872	0.84	0.73628	Positive
SGB2497_Capnocytophaga_ochracea	SGB17007_Corynebacterium_matruchotii	0.82	0.777584	Positive
SGB3585_Treponema_socranskii	SGB2479_Capnocytophaga_gingivalis	0.82	-0.811189	Negative
SGB17007_Corynebacterium_matruchotii	SGB2497_Capnocytophaga_ochracea	0.82	0.777584	Positive
SGB8831_Desulfobulbus_oralis	SGB6629_Filifactor_alocis	0.82	0.774667	Positive
SGB6629_Filifactor_alocis	SGB8831_Desulfobulbus_oralis	0.82	0.774667	Positive
SGB2479_Capnocytophaga_gingivalis	SGB3585_Treponema_socranskii	0.82	-0.811189	Negative
SGB2479_Capnocytophaga_gingivalis	SGB15877_Actinomyces_dentalis	0.72	-0.734266	Negative
SGB3613_Treponema_denticola	SGB2057_Porphyromonas_gingivalis	0.72	0.72537	Positive
SGB1524_Prevotella_maculosa	SGB1411_group_Alloprevotella_tannerae	0.72	0.742558	Positive
SGB1411_group_Alloprevotella_tannerae	SGB1524_Prevotella_maculosa	0.72	0.742558	Positive
SGB3613_Treponema_denticola	SGB2053_Tannerella_forsythia	0.72	0.704243	Positive
SGB15877_Actinomyces_dentalis	SGB2479_Capnocytophaga_gingivalis	0.72	-0.734266	Negative
SGB8831_Desulfobulbus_oralis	SGB3920_Mogibacterium_timidum	0.72	0.677258	Positive
SGB3920_Mogibacterium_timidum	SGB8831_Desulfobulbus_oralis	0.72	0.677258	Positive
SGB19315_Campylobacter_rectus	SGB8831_Desulfobulbus_oralis	0.72	0.723404	Positive
SGB8831_Desulfobulbus_oralis	SGB19315_Campylobacter_rectus	0.72	0.723404	Positive
SGB2057_Porphyromonas_gingivalis	SGB3613_Treponema_denticola	0.72	0.72537	Positive
SGB2053_Tannerella_forsythia	SGB3613_Treponema_denticola	0.72	0.704243	Positive
SGB6627_Eubacterium_nodatum	SGB2053_Tannerella_forsythia	0.7	0.73205	Positive
SGB2053_Tannerella_forsythia	SGB6627_Eubacterium_nodatum	0.7	0.73205	Positive
SGB5935_GGB4333_SGB5935	SGB2053_Tannerella_forsythia	0.68	0.6655	Positive
SGB5935_GGB4333_SGB5935	SGB6627_Eubacterium_nodatum	0.68	0.731579	Positive
SGB3613_Treponema_denticola	SGB6629_Filifactor_alocis	0.68	0.690158	Positive
SGB3613_Treponema_denticola	SGB19315_Campylobacter_rectus	0.68	0.723404	Positive
SGB6629_Filifactor_alocis	SGB3613_Treponema_denticola	0.68	0.690158	Positive
SGB19315_Campylobacter_rectus	SGB3613_Treponema_denticola	0.68	0.723404	Positive
SGB2053_Tannerella_forsythia	SGB5935_GGB4333_SGB5935	0.68	0.6655	Positive
SGB6627_Eubacterium_nodatum	SGB5935_GGB4333_SGB5935	0.68	0.731579	Positive
SGB6629_Filifactor_alocis	SGB2016_Porphyromonas_endodontalis	0.64	0.671329	Positive
SGB3920_Mogibacterium_timidum	SGB2057_Porphyromonas_gingivalis	0.64	0.647987	Positive
SGB8831_Desulfobulbus_oralis	SGB2057_Porphyromonas_gingivalis	0.64	0.669031	Positive
SGB8831_Desulfobulbus_oralis	SGB1341_Bacteroidetes_oral_taxon_274	0.64	0.591564	Positive
SGB2057_Porphyromonas_gingivalis	SGB3920_Mogibacterium_timidum	0.64	0.647987	Positive
SGB2016_Porphyromonas_endodontalis	SGB6629_Filifactor_alocis	0.64	0.671329	Positive
SGB2057_Porphyromonas_gingivalis	SGB8831_Desulfobulbus_oralis	0.64	0.669031	Positive
SGB1341_Bacteroidetes_oral_taxon_274	SGB8831_Desulfobulbus_oralis	0.64	0.591564	Positive
SGB5935_GGB4333_SGB5935	SGB8831_Desulfobulbus_oralis	0.64	0.627875	Positive
SGB8831_Desulfobulbus_oralis	SGB5935_GGB4333_SGB5935	0.64	0.627875	Positive
SGB5896_Selenomonas_SGB5896	SGB19882_Candidatus_Nanosynsacchari_sp_TM7_ANC_38_39_G1_1	0.62	0.651349	Positive
SGB3585_Treponema_socranskii	SGB6627_Eubacterium_nodatum	0.62	0.676008	Positive
SGB19882_Candidatus_Nanosynsacchari_sp_TM7_ANC_38_39_G1_1	SGB5896_Selenomonas_SGB5896	0.62	0.651349	Positive
SGB6627_Eubacterium_nodatum	SGB3585_Treponema_socranskii	0.62	0.676008	Positive
SGB19315_Campylobacter_rectus	SGB17007_Corynebacterium_matruchotii	0.6	-0.63493	Negative
SGB6007_Fusobacterium_nucleatum	SGB2016_Porphyromonas_endodontalis	0.6	0.699301	Positive
SGB5825_group_Dialister_invisus	SGB1411_group_Alloprevotella_tannerae	0.6	0.626971	Positive
SGB19315_Campylobacter_rectus	SGB2053_Tannerella_forsythia	0.6	0.661988	Positive
SGB1411_group_Alloprevotella_tannerae	SGB5825_group_Dialister_invisus	0.6	0.626971	Positive
SGB2016_Porphyromonas_endodontalis	SGB6007_Fusobacterium_nucleatum	0.6	0.699301	Positive
SGB17007_Corynebacterium_matruchotii	SGB19315_Campylobacter_rectus	0.6	-0.63493	Negative
SGB2053_Tannerella_forsythia	SGB19315_Campylobacter_rectus	0.6	0.661988	Positive
SGB3920_Mogibacterium_timidum	SGB2053_Tannerella_forsythia	0.58	0.676008	Positive
SGB2053_Tannerella_forsythia	SGB3920_Mogibacterium_timidum	0.58	0.676008	Positive
SGB6653_Parvimonas_micra	SGB5896_Selenomonas_SGB5896	0.58	0.626434	Positive
SGB5896_Selenomonas_SGB5896	SGB6653_Parvimonas_micra	0.58	0.626434	Positive
SGB8831_Desulfobulbus_oralis	SGB6627_Eubacterium_nodatum	0.56	0.599656	Positive
SGB5896_Selenomonas_SGB5896	SGB3920_Mogibacterium_timidum	0.56	0.559787	Positive
SGB19315_Campylobacter_rectus	SGB3920_Mogibacterium_timidum	0.56	0.536163	Positive
SGB3920_Mogibacterium_timidum	SGB5896_Selenomonas_SGB5896	0.56	0.559787	Positive
SGB6627_Eubacterium_nodatum	SGB8831_Desulfobulbus_oralis	0.56	0.599656	Positive
SGB3920_Mogibacterium_timidum	SGB19315_Campylobacter_rectus	0.56	0.536163	Positive
SGB8831_Desulfobulbus_oralis	SGB17007_Corynebacterium_matruchotii	0.54	-0.585546	Negative
SGB19882_Candidatus_Nanosynsacchari_sp_TM7_ANC_38_39_G1_1	SGB2479_Capnocytophaga_gingivalis	0.54	-0.615385	Negative
SGB2479_Capnocytophaga_gingivalis	SGB19882_Candidatus_Nanosynsacchari_sp_TM7_ANC_38_39_G1_1	0.54	-0.615385	Negative
SGB17007_Corynebacterium_matruchotii	SGB8831_Desulfobulbus_oralis	0.54	-0.585546	Negative
SGB2053_Tannerella_forsythia	SGB17007_Corynebacterium_matruchotii	0.52	-0.612961	Negative
SGB6627_Eubacterium_nodatum	SGB2052_Phocaeicola_abscessus	0.52	0.55614	Positive
SGB17007_Corynebacterium_matruchotii	SGB2053_Tannerella_forsythia	0.52	-0.612961	Negative
SGB2052_Phocaeicola_abscessus	SGB6627_Eubacterium_nodatum	0.52	0.55614	Positive
SGB5935_GGB4333_SGB5935	SGB6629_Filifactor_alocis	0.52	0.647987	Positive
SGB6629_Filifactor_alocis	SGB5935_GGB4333_SGB5935	0.52	0.647987	Positive
SGB1411_group_Alloprevotella_tannerae	SGB15878_Actinomyces_oris	0.5	-0.595447	Negative
SGB5935_GGB4333_SGB5935	SGB2057_Porphyromonas_gingivalis	0.5	0.595447	Positive
SGB15878_Actinomyces_oris	SGB1411_group_Alloprevotella_tannerae	0.5	-0.595447	Negative
SGB5872_GGB4299_SGB5872	SGB1525_Prevotella_oris	0.5	0.576604	Positive
SGB19882_Candidatus_Nanosynsacchari_sp_TM7_ANC_38_39_G1_1	SGB2497_Capnocytophaga_ochracea	0.5	0.51049	Positive
SGB2497_Capnocytophaga_ochracea	SGB19882_Candidatus_Nanosynsacchari_sp_TM7_ANC_38_39_G1_1	0.5	0.51049	Positive
SGB5872_GGB4299_SGB5872	SGB6627_Eubacterium_nodatum	0.5	0.563352	Positive
SGB19315_Campylobacter_rectus	SGB6629_Filifactor_alocis	0.5	0.542267	Positive
SGB1525_Prevotella_oris	SGB5872_GGB4299_SGB5872	0.5	0.576604	Positive
SGB6627_Eubacterium_nodatum	SGB5872_GGB4299_SGB5872	0.5	0.563352	Positive
SGB5825_group_Dialister_invisus	SGB5896_Selenomonas_SGB5896	0.5	0.555248	Positive
SGB5896_Selenomonas_SGB5896	SGB5825_group_Dialister_invisus	0.5	0.555248	Positive
SGB3607_Treponema_vincentii	SGB6653_Parvimonas_micra	0.5	0.619734	Positive
SGB6629_Filifactor_alocis	SGB19315_Campylobacter_rectus	0.5	0.542267	Positive
SGB6653_Parvimonas_micra	SGB3607_Treponema_vincentii	0.5	0.619734	Positive
SGB2057_Porphyromonas_gingivalis	SGB5935_GGB4333_SGB5935	0.5	0.595447	Positive
SGB2497_Capnocytophaga_ochracea	SGB15878_Actinomyces_oris	0.48	0.559441	Positive
SGB6007_Fusobacterium_nucleatum	SGB2057_Porphyromonas_gingivalis	0.48	0.566434	Positive
SGB19315_Campylobacter_rectus	SGB2057_Porphyromonas_gingivalis	0.48	0.535225	Positive
SGB15878_Actinomyces_oris	SGB2497_Capnocytophaga_ochracea	0.48	0.559441	Positive
SGB5825_group_Dialister_invisus	SGB2497_Capnocytophaga_ochracea	0.48	0.594406	Positive
SGB6627_Eubacterium_nodatum	SGB19882_Candidatus_Nanosynsacchari_sp_TM7_ANC_38_39_G1_1	0.48	0.616463	Positive
SGB5935_GGB4333_SGB5935	SGB19882_Candidatus_Nanosynsacchari_sp_TM7_ANC_38_39_G1_1	0.48	0.59895	Positive
SGB19882_Candidatus_Nanosynsacchari_sp_TM7_ANC_38_39_G1_1	SGB6627_Eubacterium_nodatum	0.48	0.616463	Positive
SGB2497_Capnocytophaga_ochracea	SGB5825_group_Dialister_invisus	0.48	0.594406	Positive
SGB2057_Porphyromonas_gingivalis	SGB6007_Fusobacterium_nucleatum	0.48	0.566434	Positive
SGB2057_Porphyromonas_gingivalis	SGB19315_Campylobacter_rectus	0.48	0.535225	Positive
SGB19882_Candidatus_Nanosynsacchari_sp_TM7_ANC_38_39_G1_1	SGB5935_GGB4333_SGB5935	0.48	0.59895	Positive
SGB17007_Corynebacterium_matruchotii	SGB15878_Actinomyces_oris	0.46	0.58494	Positive
SGB15878_Actinomyces_oris	SGB17007_Corynebacterium_matruchotii	0.46	0.58494	Positive
SGB1525_Prevotella_oris	SGB1561_Prevotella_nigrescens	0.46	0.588442	Positive
SGB1561_Prevotella_nigrescens	SGB1525_Prevotella_oris	0.46	0.588442	Positive
SGB3920_Mogibacterium_timidum	SGB1341_Bacteroidetes_oral_taxon_274	0.46	0.542908	Positive
SGB1341_Bacteroidetes_oral_taxon_274	SGB3920_Mogibacterium_timidum	0.46	0.542908	Positive
SGB1411_group_Alloprevotella_tannerae	SGB2052_Phocaeicola_abscessus	0.44	0.480702	Positive
SGB3920_Mogibacterium_timidum	SGB2052_Phocaeicola_abscessus	0.44	0.464912	Positive
SGB2052_Phocaeicola_abscessus	SGB1411_group_Alloprevotella_tannerae	0.44	0.480702	Positive
SGB3920_Mogibacterium_timidum	SGB1411_group_Alloprevotella_tannerae	0.44	0.617544	Positive
SGB5935_GGB4333_SGB5935	SGB1341_Bacteroidetes_oral_taxon_274	0.44	0.553416	Positive
SGB2052_Phocaeicola_abscessus	SGB3920_Mogibacterium_timidum	0.44	0.464912	Positive
SGB1411_group_Alloprevotella_tannerae	SGB3920_Mogibacterium_timidum	0.44	0.617544	Positive
SGB6629_Filifactor_alocis	SGB3920_Mogibacterium_timidum	0.44	0.570929	Positive
SGB3920_Mogibacterium_timidum	SGB6629_Filifactor_alocis	0.44	0.570929	Positive
SGB1341_Bacteroidetes_oral_taxon_274	SGB5935_GGB4333_SGB5935	0.44	0.553416	Positive
SGB2057_Porphyromonas_gingivalis	SGB15877_Actinomyces_dentalis	0.42	-0.468531	Negative
SGB2057_Porphyromonas_gingivalis	SGB2052_Phocaeicola_abscessus	0.42	0.511384	Positive
SGB5872_GGB4299_SGB5872	SGB2052_Phocaeicola_abscessus	0.42	0.499173	Positive
SGB15877_Actinomyces_dentalis	SGB2057_Porphyromonas_gingivalis	0.42	-0.468531	Negative
SGB2052_Phocaeicola_abscessus	SGB2057_Porphyromonas_gingivalis	0.42	0.511384	Positive
SGB6627_Eubacterium_nodatum	SGB1411_group_Alloprevotella_tannerae	0.42	0.589474	Positive
SGB5872_GGB4299_SGB5872	SGB1524_Prevotella_maculosa	0.42	0.491181	Positive
SGB5825_group_Dialister_invisus	SGB2479_Capnocytophaga_gingivalis	0.42	-0.503497	Negative
SGB1411_group_Alloprevotella_tannerae	SGB6627_Eubacterium_nodatum	0.42	0.589474	Positive
SGB3920_Mogibacterium_timidum	SGB6627_Eubacterium_nodatum	0.42	0.522807	Positive
SGB6627_Eubacterium_nodatum	SGB3920_Mogibacterium_timidum	0.42	0.522807	Positive
SGB2052_Phocaeicola_abscessus	SGB5872_GGB4299_SGB5872	0.42	0.499173	Positive
SGB1524_Prevotella_maculosa	SGB5872_GGB4299_SGB5872	0.42	0.491181	Positive
SGB2479_Capnocytophaga_gingivalis	SGB5825_group_Dialister_invisus	0.42	-0.503497	Negative
SGB5935_GGB4333_SGB5935	SGB3585_Treponema_socranskii	0.42	0.553416	Positive
SGB3585_Treponema_socranskii	SGB5935_GGB4333_SGB5935	0.42	0.553416	Positive
SGB6629_Filifactor_alocis	SGB15877_Actinomyces_dentalis	0.4	-0.524476	Negative
SGB1525_Prevotella_oris	SGB2052_Phocaeicola_abscessus	0.4	0.462347	Positive
SGB3585_Treponema_socranskii	SGB2052_Phocaeicola_abscessus	0.4	0.479861	Positive
SGB5896_Selenomonas_SGB5896	SGB1524_Prevotella_maculosa	0.4	0.530333	Positive
SGB2052_Phocaeicola_abscessus	SGB1525_Prevotella_oris	0.4	0.462347	Positive
SGB5872_GGB4299_SGB5872	SGB3920_Mogibacterium_timidum	0.4	0.499173	Positive
SGB15877_Actinomyces_dentalis	SGB6629_Filifactor_alocis	0.4	-0.524476	Negative
SGB6007_Fusobacterium_nucleatum	SGB6629_Filifactor_alocis	0.4	0.503497	Positive
SGB3920_Mogibacterium_timidum	SGB5872_GGB4299_SGB5872	0.4	0.499173	Positive
SGB1524_Prevotella_maculosa	SGB5896_Selenomonas_SGB5896	0.4	0.530333	Positive
SGB6629_Filifactor_alocis	SGB6007_Fusobacterium_nucleatum	0.4	0.503497	Positive
SGB2052_Phocaeicola_abscessus	SGB3585_Treponema_socranskii	0.4	0.479861	Positive
SGB3613_Treponema_denticola	SGB17007_Corynebacterium_matruchotii	0.38	-0.518526	Negative
SGB5935_GGB4333_SGB5935	SGB2016_Porphyromonas_endodontalis	0.38	0.535903	Positive
SGB5896_Selenomonas_SGB5896	SGB6627_Eubacterium_nodatum	0.38	0.449256	Positive
SGB6007_Fusobacterium_nucleatum	SGB6627_Eubacterium_nodatum	0.38	0.458845	Positive
SGB3613_Treponema_denticola	SGB6627_Eubacterium_nodatum	0.38	0.511471	Positive
SGB5825_group_Dialister_invisus	SGB5872_GGB4299_SGB5872	0.38	0.423555	Positive
SGB6627_Eubacterium_nodatum	SGB5896_Selenomonas_SGB5896	0.38	0.449256	Positive
SGB5872_GGB4299_SGB5872	SGB5825_group_Dialister_invisus	0.38	0.423555	Positive
SGB6627_Eubacterium_nodatum	SGB6007_Fusobacterium_nucleatum	0.38	0.458845	Positive
SGB3613_Treponema_denticola	SGB8831_Desulfobulbus_oralis	0.38	0.48227	Positive
SGB17007_Corynebacterium_matruchotii	SGB3613_Treponema_denticola	0.38	-0.518526	Negative
SGB6627_Eubacterium_nodatum	SGB3613_Treponema_denticola	0.38	0.511471	Positive
SGB8831_Desulfobulbus_oralis	SGB3613_Treponema_denticola	0.38	0.48227	Positive
SGB2016_Porphyromonas_endodontalis	SGB5935_GGB4333_SGB5935	0.38	0.535903	Positive
SGB3613_Treponema_denticola	SGB15877_Actinomyces_dentalis	0.36	-0.408461	Negative
SGB6629_Filifactor_alocis	SGB17007_Corynebacterium_matruchotii	0.36	-0.476358	Negative
SGB5872_GGB4299_SGB5872	SGB17007_Corynebacterium_matruchotii	0.36	-0.481345	Negative
SGB5896_Selenomonas_SGB5896	SGB2016_Porphyromonas_endodontalis	0.36	0.487622	Positive
SGB3613_Treponema_denticola	SGB2016_Porphyromonas_endodontalis	0.36	0.436631	Positive
SGB3585_Treponema_socranskii	SGB1411_group_Alloprevotella_tannerae	0.36	0.51839	Positive
SGB3607_Treponema_vincentii	SGB1561_Prevotella_nigrescens	0.36	0.352739	Positive
SGB2479_Capnocytophaga_gingivalis	SGB1525_Prevotella_oris	0.36	-0.433566	Negative
SGB1525_Prevotella_oris	SGB2479_Capnocytophaga_gingivalis	0.36	-0.433566	Negative
SGB17007_Corynebacterium_matruchotii	SGB6629_Filifactor_alocis	0.36	-0.476358	Negative
SGB17007_Corynebacterium_matruchotii	SGB5872_GGB4299_SGB5872	0.36	-0.481345	Negative
SGB2016_Porphyromonas_endodontalis	SGB5896_Selenomonas_SGB5896	0.36	0.487622	Positive
SGB5935_GGB4333_SGB5935	SGB6939_Veillonella_parvula	0.36	-0.462347	Negative
SGB3613_Treponema_denticola	SGB6007_Fusobacterium_nucleatum	0.36	0.408461	Positive
SGB15877_Actinomyces_dentalis	SGB3613_Treponema_denticola	0.36	-0.408461	Negative
SGB2016_Porphyromonas_endodontalis	SGB3613_Treponema_denticola	0.36	0.436631	Positive
SGB6007_Fusobacterium_nucleatum	SGB3613_Treponema_denticola	0.36	0.408461	Positive
SGB1411_group_Alloprevotella_tannerae	SGB3585_Treponema_socranskii	0.36	0.51839	Positive
SGB1561_Prevotella_nigrescens	SGB3607_Treponema_vincentii	0.36	0.352739	Positive
SGB6939_Veillonella_parvula	SGB5935_GGB4333_SGB5935	0.36	-0.462347	Negative
SGB1525_Prevotella_oris	SGB2016_Porphyromonas_endodontalis	0.34	0.258741	Positive
SGB19882_Candidatus_Nanosynsacchari_sp_TM7_ANC_38_39_G1_1	SGB2016_Porphyromonas_endodontalis	0.34	0.503497	Positive
SGB5872_GGB4299_SGB5872	SGB2057_Porphyromonas_gingivalis	0.34	0.49474	Positive
SGB5896_Selenomonas_SGB5896	SGB1411_group_Alloprevotella_tannerae	0.34	0.440342	Positive
SGB2016_Porphyromonas_endodontalis	SGB1525_Prevotella_oris	0.34	0.258741	Positive
SGB2497_Capnocytophaga_ochracea	SGB2479_Capnocytophaga_gingivalis	0.34	-0.440559	Negative
SGB2479_Capnocytophaga_gingivalis	SGB2497_Capnocytophaga_ochracea	0.34	-0.440559	Negative
SGB2016_Porphyromonas_endodontalis	SGB19882_Candidatus_Nanosynsacchari_sp_TM7_ANC_38_39_G1_1	0.34	0.503497	Positive
SGB2057_Porphyromonas_gingivalis	SGB5872_GGB4299_SGB5872	0.34	0.49474	Positive
SGB1411_group_Alloprevotella_tannerae	SGB5896_Selenomonas_SGB5896	0.34	0.440342	Positive
SGB2497_Capnocytophaga_ochracea	SGB15877_Actinomyces_dentalis	0.32	0.433566	Positive
SGB3585_Treponema_socranskii	SGB15877_Actinomyces_dentalis	0.32	0.496503	Positive
SGB2052_Phocaeicola_abscessus	SGB15878_Actinomyces_oris	0.32	-0.406305	Negative
SGB5872_GGB4299_SGB5872	SGB15878_Actinomyces_oris	0.32	-0.533892	Negative
SGB15878_Actinomyces_oris	SGB2052_Phocaeicola_abscessus	0.32	-0.406305	Negative
SGB2016_Porphyromonas_endodontalis	SGB2052_Phocaeicola_abscessus	0.32	0.343258	Positive
SGB8831_Desulfobulbus_oralis	SGB2052_Phocaeicola_abscessus	0.32	0.373903	Positive
SGB2052_Phocaeicola_abscessus	SGB2016_Porphyromonas_endodontalis	0.32	0.343258	Positive
SGB5896_Selenomonas_SGB5896	SGB1525_Prevotella_oris	0.32	0.270505	Positive
SGB3613_Treponema_denticola	SGB1525_Prevotella_oris	0.32	0.507055	Positive
SGB15877_Actinomyces_dentalis	SGB2497_Capnocytophaga_ochracea	0.32	0.433566	Positive
SGB19315_Campylobacter_rectus	SGB3931_Eubacterium_brachy	0.32	0.319149	Positive
SGB15878_Actinomyces_oris	SGB5872_GGB4299_SGB5872	0.32	-0.533892	Negative
SGB5896_Selenomonas_SGB5896	SGB5872_GGB4299_SGB5872	0.32	0.416667	Positive
SGB3585_Treponema_socranskii	SGB5872_GGB4299_SGB5872	0.32	0.476944	Positive
SGB1525_Prevotella_oris	SGB5896_Selenomonas_SGB5896	0.32	0.270505	Positive
SGB5872_GGB4299_SGB5872	SGB5896_Selenomonas_SGB5896	0.32	0.416667	Positive
SGB6007_Fusobacterium_nucleatum	SGB5896_Selenomonas_SGB5896	0.32	0.476944	Positive
SGB6653_Parvimonas_micra	SGB6939_Veillonella_parvula	0.32	-0.34965	Negative
SGB6939_Veillonella_parvula	SGB6653_Parvimonas_micra	0.32	-0.34965	Negative
SGB5896_Selenomonas_SGB5896	SGB6007_Fusobacterium_nucleatum	0.32	0.476944	Positive
SGB2052_Phocaeicola_abscessus	SGB8831_Desulfobulbus_oralis	0.32	0.373903	Positive
SGB3931_Eubacterium_brachy	SGB19315_Campylobacter_rectus	0.32	0.319149	Positive
SGB1525_Prevotella_oris	SGB3613_Treponema_denticola	0.32	0.507055	Positive
SGB15877_Actinomyces_dentalis	SGB3585_Treponema_socranskii	0.32	0.496503	Positive
SGB5872_GGB4299_SGB5872	SGB3585_Treponema_socranskii	0.32	0.476944	Positive
SGB6007_Fusobacterium_nucleatum	SGB15877_Actinomyces_dentalis	0.3	-0.538462	Negative
SGB2057_Porphyromonas_gingivalis	SGB17007_Corynebacterium_matruchotii	0.3	-0.479861	Negative
SGB2053_Tannerella_forsythia	SGB2052_Phocaeicola_abscessus	0.3	0.430824	Positive
SGB1341_Bacteroidetes_oral_taxon_274	SGB2052_Phocaeicola_abscessus	0.3	0.287216	Positive
SGB5825_group_Dialister_invisus	SGB2052_Phocaeicola_abscessus	0.3	0.227671	Positive
SGB19315_Campylobacter_rectus	SGB2052_Phocaeicola_abscessus	0.3	0.416232	Positive
SGB17007_Corynebacterium_matruchotii	SGB2057_Porphyromonas_gingivalis	0.3	-0.479861	Negative
SGB5896_Selenomonas_SGB5896	SGB2057_Porphyromonas_gingivalis	0.3	0.419995	Positive
SGB3585_Treponema_socranskii	SGB2057_Porphyromonas_gingivalis	0.3	0.328671	Positive
SGB6629_Filifactor_alocis	SGB1411_group_Alloprevotella_tannerae	0.3	0.479861	Positive
SGB2497_Capnocytophaga_ochracea	SGB1524_Prevotella_maculosa	0.3	0.405594	Positive
SGB3613_Treponema_denticola	SGB1524_Prevotella_maculosa	0.3	-0.443673	Negative
SGB3585_Treponema_socranskii	SGB1524_Prevotella_maculosa	0.3	0.517483	Positive
SGB3931_Eubacterium_brachy	SGB1525_Prevotella_oris	0.3	0.436631	Positive
SGB2052_Phocaeicola_abscessus	SGB2053_Tannerella_forsythia	0.3	0.430824	Positive
SGB2052_Phocaeicola_abscessus	SGB1341_Bacteroidetes_oral_taxon_274	0.3	0.287216	Positive
SGB5872_GGB4299_SGB5872	SGB2479_Capnocytophaga_gingivalis	0.3	-0.476944	Negative
SGB1524_Prevotella_maculosa	SGB2497_Capnocytophaga_ochracea	0.3	0.405594	Positive
SGB1525_Prevotella_oris	SGB3931_Eubacterium_brachy	0.3	0.436631	Positive
SGB19315_Campylobacter_rectus	SGB6627_Eubacterium_nodatum	0.3	0.409177	Positive
SGB3585_Treponema_socranskii	SGB3920_Mogibacterium_timidum	0.3	0.290718	Positive
SGB1411_group_Alloprevotella_tannerae	SGB6629_Filifactor_alocis	0.3	0.479861	Positive
SGB2479_Capnocytophaga_gingivalis	SGB5872_GGB4299_SGB5872	0.3	-0.476944	Negative
SGB2057_Porphyromonas_gingivalis	SGB5896_Selenomonas_SGB5896	0.3	0.419995	Positive
SGB2052_Phocaeicola_abscessus	SGB5825_group_Dialister_invisus	0.3	0.227671	Positive
SGB3585_Treponema_socranskii	SGB5825_group_Dialister_invisus	0.3	0.468531	Positive
SGB15877_Actinomyces_dentalis	SGB6007_Fusobacterium_nucleatum	0.3	-0.538462	Negative
SGB2052_Phocaeicola_abscessus	SGB19315_Campylobacter_rectus	0.3	0.416232	Positive
SGB6627_Eubacterium_nodatum	SGB19315_Campylobacter_rectus	0.3	0.409177	Positive
SGB1524_Prevotella_maculosa	SGB3613_Treponema_denticola	0.3	-0.443673	Negative
SGB2057_Porphyromonas_gingivalis	SGB3585_Treponema_socranskii	0.3	0.328671	Positive
SGB1524_Prevotella_maculosa	SGB3585_Treponema_socranskii	0.3	0.517483	Positive
SGB3920_Mogibacterium_timidum	SGB3585_Treponema_socranskii	0.3	0.290718	Positive
SGB5825_group_Dialister_invisus	SGB3585_Treponema_socranskii	0.3	0.468531	Positive
SGB2053_Tannerella_forsythia	SGB15877_Actinomyces_dentalis	0.28	-0.391608	Negative
SGB19315_Campylobacter_rectus	SGB15877_Actinomyces_dentalis	0.28	-0.338037	Negative
SGB1411_group_Alloprevotella_tannerae	SGB2057_Porphyromonas_gingivalis	0.28	0.525395	Positive
SGB19882_Candidatus_Nanosynsacchari_sp_TM7_ANC_38_39_G1_1	SGB2057_Porphyromonas_gingivalis	0.28	0.265734	Positive
SGB2057_Porphyromonas_gingivalis	SGB1411_group_Alloprevotella_tannerae	0.28	0.525395	Positive
SGB1525_Prevotella_oris	SGB1458_Prevotella_conceptionensis	0.28	0.490369	Positive
SGB19315_Campylobacter_rectus	SGB1524_Prevotella_maculosa	0.28	-0.422546	Negative
SGB1458_Prevotella_conceptionensis	SGB1525_Prevotella_oris	0.28	0.490369	Positive
SGB15877_Actinomyces_dentalis	SGB2053_Tannerella_forsythia	0.28	-0.391608	Negative
SGB3585_Treponema_socranskii	SGB1341_Bacteroidetes_oral_taxon_274	0.28	0.412587	Positive
SGB6627_Eubacterium_nodatum	SGB2479_Capnocytophaga_gingivalis	0.28	-0.448337	Negative
SGB2057_Porphyromonas_gingivalis	SGB19882_Candidatus_Nanosynsacchari_sp_TM7_ANC_38_39_G1_1	0.28	0.265734	Positive
SGB5825_group_Dialister_invisus	SGB19882_Candidatus_Nanosynsacchari_sp_TM7_ANC_38_39_G1_1	0.28	0.545455	Positive
SGB6939_Veillonella_parvula	SGB19882_Candidatus_Nanosynsacchari_sp_TM7_ANC_38_39_G1_1	0.28	-0.405594	Negative
SGB6007_Fusobacterium_nucleatum	SGB19882_Candidatus_Nanosynsacchari_sp_TM7_ANC_38_39_G1_1	0.28	0.328671	Positive
SGB6653_Parvimonas_micra	SGB3931_Eubacterium_brachy	0.28	0.330994	Positive
SGB2479_Capnocytophaga_gingivalis	SGB6627_Eubacterium_nodatum	0.28	-0.448337	Negative
SGB19882_Candidatus_Nanosynsacchari_sp_TM7_ANC_38_39_G1_1	SGB5825_group_Dialister_invisus	0.28	0.545455	Positive
SGB19882_Candidatus_Nanosynsacchari_sp_TM7_ANC_38_39_G1_1	SGB6939_Veillonella_parvula	0.28	-0.405594	Negative
SGB19315_Campylobacter_rectus	SGB6939_Veillonella_parvula	0.28	-0.295782	Negative
SGB3931_Eubacterium_brachy	SGB6653_Parvimonas_micra	0.28	0.330994	Positive
SGB19882_Candidatus_Nanosynsacchari_sp_TM7_ANC_38_39_G1_1	SGB6007_Fusobacterium_nucleatum	0.28	0.328671	Positive
SGB19315_Campylobacter_rectus	SGB6007_Fusobacterium_nucleatum	0.28	0.373249	Positive
SGB15877_Actinomyces_dentalis	SGB19315_Campylobacter_rectus	0.28	-0.338037	Negative
SGB1524_Prevotella_maculosa	SGB19315_Campylobacter_rectus	0.28	-0.422546	Negative
SGB6939_Veillonella_parvula	SGB19315_Campylobacter_rectus	0.28	-0.295782	Negative
SGB6007_Fusobacterium_nucleatum	SGB19315_Campylobacter_rectus	0.28	0.373249	Positive
SGB1341_Bacteroidetes_oral_taxon_274	SGB3585_Treponema_socranskii	0.28	0.412587	Positive
SGB8831_Desulfobulbus_oralis	SGB15877_Actinomyces_dentalis	0.26	-0.422546	Negative
SGB6629_Filifactor_alocis	SGB2052_Phocaeicola_abscessus	0.26	0.406305	Positive
SGB1411_group_Alloprevotella_tannerae	SGB2016_Porphyromonas_endodontalis	0.26	0.413311	Positive
SGB2053_Tannerella_forsythia	SGB2016_Porphyromonas_endodontalis	0.26	0.475524	Positive
SGB2016_Porphyromonas_endodontalis	SGB1411_group_Alloprevotella_tannerae	0.26	0.413311	Positive
SGB2016_Porphyromonas_endodontalis	SGB2053_Tannerella_forsythia	0.26	0.475524	Positive
SGB1341_Bacteroidetes_oral_taxon_274	SGB2053_Tannerella_forsythia	0.26	0.370629	Positive
SGB6007_Fusobacterium_nucleatum	SGB2053_Tannerella_forsythia	0.26	0.447552	Positive
SGB2053_Tannerella_forsythia	SGB1341_Bacteroidetes_oral_taxon_274	0.26	0.370629	Positive
SGB19315_Campylobacter_rectus	SGB2497_Capnocytophaga_ochracea	0.26	-0.457758	Negative
SGB2052_Phocaeicola_abscessus	SGB6629_Filifactor_alocis	0.26	0.406305	Positive
SGB2053_Tannerella_forsythia	SGB6007_Fusobacterium_nucleatum	0.26	0.447552	Positive
SGB15877_Actinomyces_dentalis	SGB8831_Desulfobulbus_oralis	0.26	-0.422546	Negative
SGB2497_Capnocytophaga_ochracea	SGB19315_Campylobacter_rectus	0.26	-0.457758	Negative
SGB6627_Eubacterium_nodatum	SGB17007_Corynebacterium_matruchotii	0.24	-0.357895	Negative
SGB2497_Capnocytophaga_ochracea	SGB2052_Phocaeicola_abscessus	0.24	-0.430824	Negative
SGB19882_Candidatus_Nanosynsacchari_sp_TM7_ANC_38_39_G1_1	SGB2052_Phocaeicola_abscessus	0.24	0.290718	Positive
SGB5935_GGB4333_SGB5935	SGB2052_Phocaeicola_abscessus	0.24	0.392982	Positive
SGB1341_Bacteroidetes_oral_taxon_274	SGB1411_group_Alloprevotella_tannerae	0.24	0.3993	Positive
SGB5935_GGB4333_SGB5935	SGB1411_group_Alloprevotella_tannerae	0.24	0.34386	Positive
SGB3607_Treponema_vincentii	SGB1458_Prevotella_conceptionensis	0.24	0.22928	Positive
SGB5935_GGB4333_SGB5935	SGB1458_Prevotella_conceptionensis	0.24	-0.350877	Negative
SGB1341_Bacteroidetes_oral_taxon_274	SGB1524_Prevotella_maculosa	0.24	0.237762	Positive
SGB2479_Capnocytophaga_gingivalis	SGB1524_Prevotella_maculosa	0.24	-0.454545	Negative
SGB6007_Fusobacterium_nucleatum	SGB1561_Prevotella_nigrescens	0.24	-0.329247	Negative
SGB3607_Treponema_vincentii	SGB1525_Prevotella_oris	0.24	0.330994	Positive
SGB2497_Capnocytophaga_ochracea	SGB2053_Tannerella_forsythia	0.24	-0.440559	Negative
SGB6939_Veillonella_parvula	SGB2053_Tannerella_forsythia	0.24	-0.0839161	Negative
SGB1411_group_Alloprevotella_tannerae	SGB1341_Bacteroidetes_oral_taxon_274	0.24	0.3993	Positive
SGB1524_Prevotella_maculosa	SGB1341_Bacteroidetes_oral_taxon_274	0.24	0.237762	Positive
SGB1524_Prevotella_maculosa	SGB2479_Capnocytophaga_gingivalis	0.24	-0.454545	Negative
SGB2052_Phocaeicola_abscessus	SGB2497_Capnocytophaga_ochracea	0.24	-0.430824	Negative
SGB2053_Tannerella_forsythia	SGB2497_Capnocytophaga_ochracea	0.24	-0.440559	Negative
SGB8831_Desulfobulbus_oralis	SGB2497_Capnocytophaga_ochracea	0.24	-0.507055	Negative
SGB2052_Phocaeicola_abscessus	SGB19882_Candidatus_Nanosynsacchari_sp_TM7_ANC_38_39_G1_1	0.24	0.290718	Positive
SGB5872_GGB4299_SGB5872	SGB3931_Eubacterium_brachy	0.24	0.408626	Positive
SGB17007_Corynebacterium_matruchotii	SGB6627_Eubacterium_nodatum	0.24	-0.357895	Negative
SGB5935_GGB4333_SGB5935	SGB3920_Mogibacterium_timidum	0.24	0.408772	Positive
SGB3931_Eubacterium_brachy	SGB5872_GGB4299_SGB5872	0.24	0.408626	Positive
SGB3585_Treponema_socranskii	SGB5896_Selenomonas_SGB5896	0.24	0.331013	Positive
SGB2053_Tannerella_forsythia	SGB6939_Veillonella_parvula	0.24	-0.0839161	Negative
SGB1561_Prevotella_nigrescens	SGB6007_Fusobacterium_nucleatum	0.24	-0.329247	Negative
SGB2497_Capnocytophaga_ochracea	SGB8831_Desulfobulbus_oralis	0.24	-0.507055	Negative
SGB5896_Selenomonas_SGB5896	SGB3585_Treponema_socranskii	0.24	0.331013	Positive
SGB1458_Prevotella_conceptionensis	SGB3607_Treponema_vincentii	0.24	0.22928	Positive
SGB1525_Prevotella_oris	SGB3607_Treponema_vincentii	0.24	0.330994	Positive
SGB2052_Phocaeicola_abscessus	SGB5935_GGB4333_SGB5935	0.24	0.392982	Positive
SGB1411_group_Alloprevotella_tannerae	SGB5935_GGB4333_SGB5935	0.24	0.34386	Positive
SGB1458_Prevotella_conceptionensis	SGB5935_GGB4333_SGB5935	0.24	-0.350877	Negative
SGB3920_Mogibacterium_timidum	SGB5935_GGB4333_SGB5935	0.24	0.408772	Positive
SGB2052_Phocaeicola_abscessus	SGB17007_Corynebacterium_matruchotii	0.22	-0.407018	Negative
SGB1525_Prevotella_oris	SGB17007_Corynebacterium_matruchotii	0.22	-0.304729	Negative
SGB3920_Mogibacterium_timidum	SGB17007_Corynebacterium_matruchotii	0.22	-0.333333	Negative
SGB5825_group_Dialister_invisus	SGB17007_Corynebacterium_matruchotii	0.22	0.472855	Positive
SGB17007_Corynebacterium_matruchotii	SGB2052_Phocaeicola_abscessus	0.22	-0.407018	Negative
SGB1458_Prevotella_conceptionensis	SGB2052_Phocaeicola_abscessus	0.22	0.291228	Positive
SGB1524_Prevotella_maculosa	SGB2052_Phocaeicola_abscessus	0.22	0.206655	Positive
SGB3585_Treponema_socranskii	SGB2016_Porphyromonas_endodontalis	0.22	0.370629	Positive
SGB2053_Tannerella_forsythia	SGB1411_group_Alloprevotella_tannerae	0.22	0.406305	Positive
SGB6939_Veillonella_parvula	SGB1411_group_Alloprevotella_tannerae	0.22	0.105079	Positive
SGB2052_Phocaeicola_abscessus	SGB1458_Prevotella_conceptionensis	0.22	0.291228	Positive
SGB6627_Eubacterium_nodatum	SGB1458_Prevotella_conceptionensis	0.22	-0.154386	Negative
SGB2052_Phocaeicola_abscessus	SGB1524_Prevotella_maculosa	0.22	0.206655	Positive
SGB8831_Desulfobulbus_oralis	SGB1524_Prevotella_maculosa	0.22	-0.26057	Negative
SGB17007_Corynebacterium_matruchotii	SGB1525_Prevotella_oris	0.22	-0.304729	Negative
SGB6627_Eubacterium_nodatum	SGB1525_Prevotella_oris	0.22	0.322242	Positive
SGB6653_Parvimonas_micra	SGB1525_Prevotella_oris	0.22	0.307692	Positive
SGB19315_Campylobacter_rectus	SGB1525_Prevotella_oris	0.22	0.429588	Positive
SGB1411_group_Alloprevotella_tannerae	SGB2053_Tannerella_forsythia	0.22	0.406305	Positive
SGB3585_Treponema_socranskii	SGB2053_Tannerella_forsythia	0.22	0.272727	Positive
SGB5896_Selenomonas_SGB5896	SGB2497_Capnocytophaga_ochracea	0.22	0.402199	Positive
SGB5896_Selenomonas_SGB5896	SGB3931_Eubacterium_brachy	0.22	0.322599	Positive
SGB3613_Treponema_denticola	SGB3931_Eubacterium_brachy	0.22	0.283688	Positive
SGB1458_Prevotella_conceptionensis	SGB6627_Eubacterium_nodatum	0.22	-0.154386	Negative
SGB1525_Prevotella_oris	SGB6627_Eubacterium_nodatum	0.22	0.322242	Positive
SGB6939_Veillonella_parvula	SGB6627_Eubacterium_nodatum	0.22	-0.343258	Negative
SGB17007_Corynebacterium_matruchotii	SGB3920_Mogibacterium_timidum	0.22	-0.333333	Negative
SGB2497_Capnocytophaga_ochracea	SGB5896_Selenomonas_SGB5896	0.22	0.402199	Positive
SGB3931_Eubacterium_brachy	SGB5896_Selenomonas_SGB5896	0.22	0.322599	Positive
SGB17007_Corynebacterium_matruchotii	SGB5825_group_Dialister_invisus	0.22	0.472855	Positive
SGB1411_group_Alloprevotella_tannerae	SGB6939_Veillonella_parvula	0.22	0.105079	Positive
SGB6627_Eubacterium_nodatum	SGB6939_Veillonella_parvula	0.22	-0.343258	Negative
SGB8831_Desulfobulbus_oralis	SGB6939_Veillonella_parvula	0.22	-0.267612	Negative
SGB3613_Treponema_denticola	SGB6939_Veillonella_parvula	0.22	-0.140849	Negative
SGB3585_Treponema_socranskii	SGB6939_Veillonella_parvula	0.22	-0.454545	Negative
SGB1525_Prevotella_oris	SGB6653_Parvimonas_micra	0.22	0.307692	Positive
SGB1524_Prevotella_maculosa	SGB8831_Desulfobulbus_oralis	0.22	-0.26057	Negative
SGB6939_Veillonella_parvula	SGB8831_Desulfobulbus_oralis	0.22	-0.267612	Negative
SGB1525_Prevotella_oris	SGB19315_Campylobacter_rectus	0.22	0.429588	Positive
SGB3931_Eubacterium_brachy	SGB3613_Treponema_denticola	0.22	0.283688	Positive
SGB6939_Veillonella_parvula	SGB3613_Treponema_denticola	0.22	-0.140849	Negative
SGB2016_Porphyromonas_endodontalis	SGB3585_Treponema_socranskii	0.22	0.370629	Positive
SGB2053_Tannerella_forsythia	SGB3585_Treponema_socranskii	0.22	0.272727	Positive
SGB6939_Veillonella_parvula	SGB3585_Treponema_socranskii	0.22	-0.454545	Negative
SGB17007_Corynebacterium_matruchotii	SGB15877_Actinomyces_dentalis	0.2	0.308232	Positive
SGB1524_Prevotella_maculosa	SGB15877_Actinomyces_dentalis	0.2	0.384615	Positive
SGB19882_Candidatus_Nanosynsacchari_sp_TM7_ANC_38_39_G1_1	SGB15877_Actinomyces_dentalis	0.2	0.34965	Positive
SGB6653_Parvimonas_micra	SGB15877_Actinomyces_dentalis	0.2	0.188811	Positive
SGB6939_Veillonella_parvula	SGB15878_Actinomyces_oris	0.2	-0.118881	Negative
SGB15877_Actinomyces_dentalis	SGB17007_Corynebacterium_matruchotii	0.2	0.308232	Positive
SGB1524_Prevotella_maculosa	SGB17007_Corynebacterium_matruchotii	0.2	0.31874	Positive
SGB1524_Prevotella_maculosa	SGB2016_Porphyromonas_endodontalis	0.2	0.300699	Positive
SGB1561_Prevotella_nigrescens	SGB2016_Porphyromonas_endodontalis	0.2	-0.0560421	Negative
SGB5872_GGB4299_SGB5872	SGB2016_Porphyromonas_endodontalis	0.2	0.288302	Positive
SGB6939_Veillonella_parvula	SGB2057_Porphyromonas_gingivalis	0.2	0.00699301	Positive
SGB6653_Parvimonas_micra	SGB1458_Prevotella_conceptionensis	0.2	0.367776	Positive
SGB15877_Actinomyces_dentalis	SGB1524_Prevotella_maculosa	0.2	0.384615	Positive
SGB17007_Corynebacterium_matruchotii	SGB1524_Prevotella_maculosa	0.2	0.31874	Positive
SGB2016_Porphyromonas_endodontalis	SGB1524_Prevotella_maculosa	0.2	0.300699	Positive
SGB6939_Veillonella_parvula	SGB1524_Prevotella_maculosa	0.2	0.363636	Positive
SGB2016_Porphyromonas_endodontalis	SGB1561_Prevotella_nigrescens	0.2	-0.0560421	Negative
SGB5872_GGB4299_SGB5872	SGB1561_Prevotella_nigrescens	0.2	0.363683	Positive
SGB5825_group_Dialister_invisus	SGB1525_Prevotella_oris	0.2	0.0909091	Positive
SGB6627_Eubacterium_nodatum	SGB1341_Bacteroidetes_oral_taxon_274	0.2	0.31874	Positive
SGB6939_Veillonella_parvula	SGB2497_Capnocytophaga_ochracea	0.2	0.216783	Positive
SGB6653_Parvimonas_micra	SGB2497_Capnocytophaga_ochracea	0.2	0.251748	Positive
SGB15877_Actinomyces_dentalis	SGB19882_Candidatus_Nanosynsacchari_sp_TM7_ANC_38_39_G1_1	0.2	0.34965	Positive
SGB3920_Mogibacterium_timidum	SGB19882_Candidatus_Nanosynsacchari_sp_TM7_ANC_38_39_G1_1	0.2	0.210158	Positive
SGB6629_Filifactor_alocis	SGB3931_Eubacterium_brachy	0.2	0.20423	Positive
SGB1341_Bacteroidetes_oral_taxon_274	SGB6627_Eubacterium_nodatum	0.2	0.31874	Positive
SGB19882_Candidatus_Nanosynsacchari_sp_TM7_ANC_38_39_G1_1	SGB3920_Mogibacterium_timidum	0.2	0.210158	Positive
SGB3931_Eubacterium_brachy	SGB6629_Filifactor_alocis	0.2	0.20423	Positive
SGB5872_GGB4299_SGB5872	SGB6629_Filifactor_alocis	0.2	0.363047	Positive
SGB3585_Treponema_socranskii	SGB6629_Filifactor_alocis	0.2	0.286713	Positive
SGB2016_Porphyromonas_endodontalis	SGB5872_GGB4299_SGB5872	0.2	0.288302	Positive
SGB1561_Prevotella_nigrescens	SGB5872_GGB4299_SGB5872	0.2	0.363683	Positive
SGB6629_Filifactor_alocis	SGB5872_GGB4299_SGB5872	0.2	0.363047	Positive
SGB1525_Prevotella_oris	SGB5825_group_Dialister_invisus	0.2	0.0909091	Positive
SGB15878_Actinomyces_oris	SGB6939_Veillonella_parvula	0.2	-0.118881	Negative
SGB2057_Porphyromonas_gingivalis	SGB6939_Veillonella_parvula	0.2	0.00699301	Positive
SGB1524_Prevotella_maculosa	SGB6939_Veillonella_parvula	0.2	0.363636	Positive
SGB2497_Capnocytophaga_ochracea	SGB6939_Veillonella_parvula	0.2	0.216783	Positive
SGB15877_Actinomyces_dentalis	SGB6653_Parvimonas_micra	0.2	0.188811	Positive
SGB1458_Prevotella_conceptionensis	SGB6653_Parvimonas_micra	0.2	0.367776	Positive
SGB2497_Capnocytophaga_ochracea	SGB6653_Parvimonas_micra	0.2	0.251748	Positive
SGB5935_GGB4333_SGB5935	SGB6007_Fusobacterium_nucleatum	0.2	0.395797	Positive
SGB6629_Filifactor_alocis	SGB3585_Treponema_socranskii	0.2	0.286713	Positive
SGB6007_Fusobacterium_nucleatum	SGB5935_GGB4333_SGB5935	0.2	0.395797	Positive
SGB3920_Mogibacterium_timidum	SGB15877_Actinomyces_dentalis	0.18	-0.189142	Negative
SGB6939_Veillonella_parvula	SGB15877_Actinomyces_dentalis	0.18	-0.230769	Negative
SGB2016_Porphyromonas_endodontalis	SGB15878_Actinomyces_oris	0.18	-0.307692	Negative
SGB2057_Porphyromonas_gingivalis	SGB15878_Actinomyces_oris	0.18	-0.34965	Negative
SGB6629_Filifactor_alocis	SGB15878_Actinomyces_oris	0.18	-0.342657	Negative
SGB3931_Eubacterium_brachy	SGB17007_Corynebacterium_matruchotii	0.18	-0.16226	Negative
SGB15878_Actinomyces_oris	SGB2016_Porphyromonas_endodontalis	0.18	-0.307692	Negative
SGB15878_Actinomyces_oris	SGB2057_Porphyromonas_gingivalis	0.18	-0.34965	Negative
SGB8831_Desulfobulbus_oralis	SGB1411_group_Alloprevotella_tannerae	0.18	0.250444	Positive
SGB1525_Prevotella_oris	SGB1524_Prevotella_maculosa	0.18	0.0699301	Positive
SGB2497_Capnocytophaga_ochracea	SGB1561_Prevotella_nigrescens	0.18	-0.311734	Negative
SGB5935_GGB4333_SGB5935	SGB1561_Prevotella_nigrescens	0.18	-0.22807	Negative
SGB1524_Prevotella_maculosa	SGB1525_Prevotella_oris	0.18	0.0699301	Positive
SGB3920_Mogibacterium_timidum	SGB1525_Prevotella_oris	0.18	0.308232	Positive
SGB1561_Prevotella_nigrescens	SGB2497_Capnocytophaga_ochracea	0.18	-0.311734	Negative
SGB6629_Filifactor_alocis	SGB2497_Capnocytophaga_ochracea	0.18	-0.356643	Negative
SGB3931_Eubacterium_brachy	SGB19882_Candidatus_Nanosynsacchari_sp_TM7_ANC_38_39_G1_1	0.18	0.239443	Positive
SGB17007_Corynebacterium_matruchotii	SGB3931_Eubacterium_brachy	0.18	-0.16226	Negative
SGB19882_Candidatus_Nanosynsacchari_sp_TM7_ANC_38_39_G1_1	SGB3931_Eubacterium_brachy	0.18	0.239443	Positive
SGB3920_Mogibacterium_timidum	SGB3931_Eubacterium_brachy	0.18	0.313937	Positive
SGB3607_Treponema_vincentii	SGB3931_Eubacterium_brachy	0.18	-0.0992908	Negative
SGB15877_Actinomyces_dentalis	SGB3920_Mogibacterium_timidum	0.18	-0.189142	Negative
SGB1525_Prevotella_oris	SGB3920_Mogibacterium_timidum	0.18	0.308232	Positive
SGB3931_Eubacterium_brachy	SGB3920_Mogibacterium_timidum	0.18	0.313937	Positive
SGB6939_Veillonella_parvula	SGB3920_Mogibacterium_timidum	0.18	0.0700526	Positive
SGB15878_Actinomyces_oris	SGB6629_Filifactor_alocis	0.18	-0.342657	Negative
SGB2497_Capnocytophaga_ochracea	SGB6629_Filifactor_alocis	0.18	-0.356643	Negative
SGB6939_Veillonella_parvula	SGB6629_Filifactor_alocis	0.18	-0.202797	Negative
SGB5935_GGB4333_SGB5935	SGB5896_Selenomonas_SGB5896	0.18	0.265631	Positive
SGB19315_Campylobacter_rectus	SGB5825_group_Dialister_invisus	0.18	-0.338037	Negative
SGB15877_Actinomyces_dentalis	SGB6939_Veillonella_parvula	0.18	-0.230769	Negative
SGB3920_Mogibacterium_timidum	SGB6939_Veillonella_parvula	0.18	0.0700526	Positive
SGB6629_Filifactor_alocis	SGB6939_Veillonella_parvula	0.18	-0.202797	Negative
SGB3585_Treponema_socranskii	SGB6653_Parvimonas_micra	0.18	0.433566	Positive
SGB8831_Desulfobulbus_oralis	SGB6007_Fusobacterium_nucleatum	0.18	0.359164	Positive
SGB1411_group_Alloprevotella_tannerae	SGB8831_Desulfobulbus_oralis	0.18	0.250444	Positive
SGB6007_Fusobacterium_nucleatum	SGB8831_Desulfobulbus_oralis	0.18	0.359164	Positive
SGB5825_group_Dialister_invisus	SGB19315_Campylobacter_rectus	0.18	-0.338037	Negative
SGB6653_Parvimonas_micra	SGB3585_Treponema_socranskii	0.18	0.433566	Positive
SGB3931_Eubacterium_brachy	SGB3607_Treponema_vincentii	0.18	-0.0992908	Negative
SGB1561_Prevotella_nigrescens	SGB5935_GGB4333_SGB5935	0.18	-0.22807	Negative
SGB5896_Selenomonas_SGB5896	SGB5935_GGB4333_SGB5935	0.18	0.265631	Positive
SGB2016_Porphyromonas_endodontalis	SGB15877_Actinomyces_dentalis	0.16	-0.384615	Negative
SGB1561_Prevotella_nigrescens	SGB15878_Actinomyces_oris	0.16	-0.371279	Negative
SGB19882_Candidatus_Nanosynsacchari_sp_TM7_ANC_38_39_G1_1	SGB15878_Actinomyces_oris	0.16	0.174825	Positive
SGB6627_Eubacterium_nodatum	SGB15878_Actinomyces_oris	0.16	-0.325745	Negative
SGB3585_Treponema_socranskii	SGB15878_Actinomyces_oris	0.16	-0.258741	Negative
SGB19882_Candidatus_Nanosynsacchari_sp_TM7_ANC_38_39_G1_1	SGB17007_Corynebacterium_matruchotii	0.16	0.287216	Positive
SGB6939_Veillonella_parvula	SGB17007_Corynebacterium_matruchotii	0.16	0.122592	Positive
SGB15877_Actinomyces_dentalis	SGB2016_Porphyromonas_endodontalis	0.16	-0.384615	Negative
SGB5825_group_Dialister_invisus	SGB2016_Porphyromonas_endodontalis	0.16	0.314685	Positive
SGB1458_Prevotella_conceptionensis	SGB2057_Porphyromonas_gingivalis	0.16	-0.196147	Negative
SGB1561_Prevotella_nigrescens	SGB1411_group_Alloprevotella_tannerae	0.16	0.314035	Positive
SGB19882_Candidatus_Nanosynsacchari_sp_TM7_ANC_38_39_G1_1	SGB1411_group_Alloprevotella_tannerae	0.16	0.31874	Positive
SGB2057_Porphyromonas_gingivalis	SGB1458_Prevotella_conceptionensis	0.16	-0.196147	Negative
SGB2053_Tannerella_forsythia	SGB1458_Prevotella_conceptionensis	0.16	-0.346761	Negative
SGB6007_Fusobacterium_nucleatum	SGB1458_Prevotella_conceptionensis	0.16	0.196147	Positive
SGB3585_Treponema_socranskii	SGB1458_Prevotella_conceptionensis	0.16	0.143608	Positive
SGB19882_Candidatus_Nanosynsacchari_sp_TM7_ANC_38_39_G1_1	SGB1524_Prevotella_maculosa	0.16	0.461538	Positive
SGB3920_Mogibacterium_timidum	SGB1524_Prevotella_maculosa	0.16	0.241682	Positive
SGB15878_Actinomyces_oris	SGB1561_Prevotella_nigrescens	0.16	-0.371279	Negative
SGB1411_group_Alloprevotella_tannerae	SGB1561_Prevotella_nigrescens	0.16	0.314035	Positive
SGB2479_Capnocytophaga_gingivalis	SGB1561_Prevotella_nigrescens	0.16	-0.210158	Negative
SGB3931_Eubacterium_brachy	SGB1561_Prevotella_nigrescens	0.16	0.317465	Positive
SGB1341_Bacteroidetes_oral_taxon_274	SGB1525_Prevotella_oris	0.16	-0.216783	Negative
SGB1458_Prevotella_conceptionensis	SGB2053_Tannerella_forsythia	0.16	-0.346761	Negative
SGB1525_Prevotella_oris	SGB1341_Bacteroidetes_oral_taxon_274	0.16	-0.216783	Negative
SGB5872_GGB4299_SGB5872	SGB1341_Bacteroidetes_oral_taxon_274	0.16	0.220676	Positive
SGB1561_Prevotella_nigrescens	SGB2479_Capnocytophaga_gingivalis	0.16	-0.210158	Negative
SGB5935_GGB4333_SGB5935	SGB2479_Capnocytophaga_gingivalis	0.16	-0.245184	Negative
SGB3585_Treponema_socranskii	SGB2497_Capnocytophaga_ochracea	0.16	0.195804	Positive
SGB15878_Actinomyces_oris	SGB19882_Candidatus_Nanosynsacchari_sp_TM7_ANC_38_39_G1_1	0.16	0.174825	Positive
SGB17007_Corynebacterium_matruchotii	SGB19882_Candidatus_Nanosynsacchari_sp_TM7_ANC_38_39_G1_1	0.16	0.287216	Positive
SGB1411_group_Alloprevotella_tannerae	SGB19882_Candidatus_Nanosynsacchari_sp_TM7_ANC_38_39_G1_1	0.16	0.31874	Positive
SGB1524_Prevotella_maculosa	SGB19882_Candidatus_Nanosynsacchari_sp_TM7_ANC_38_39_G1_1	0.16	0.461538	Positive
SGB1561_Prevotella_nigrescens	SGB3931_Eubacterium_brachy	0.16	0.317465	Positive
SGB6939_Veillonella_parvula	SGB3931_Eubacterium_brachy	0.16	-0.295782	Negative
SGB15878_Actinomyces_oris	SGB6627_Eubacterium_nodatum	0.16	-0.325745	Negative
SGB5825_group_Dialister_invisus	SGB6627_Eubacterium_nodatum	0.16	0.329247	Positive
SGB1524_Prevotella_maculosa	SGB3920_Mogibacterium_timidum	0.16	0.241682	Positive
SGB5825_group_Dialister_invisus	SGB3920_Mogibacterium_timidum	0.16	0.301226	Positive
SGB3613_Treponema_denticola	SGB3920_Mogibacterium_timidum	0.16	0.299828	Positive
SGB3607_Treponema_vincentii	SGB6629_Filifactor_alocis	0.16	-0.169018	Negative
SGB1341_Bacteroidetes_oral_taxon_274	SGB5872_GGB4299_SGB5872	0.16	0.220676	Positive
SGB6653_Parvimonas_micra	SGB5872_GGB4299_SGB5872	0.16	0.202879	Positive
SGB3613_Treponema_denticola	SGB5896_Selenomonas_SGB5896	0.16	-0.057351	Negative
SGB2016_Porphyromonas_endodontalis	SGB5825_group_Dialister_invisus	0.16	0.314685	Positive
SGB6627_Eubacterium_nodatum	SGB5825_group_Dialister_invisus	0.16	0.329247	Positive
SGB3920_Mogibacterium_timidum	SGB5825_group_Dialister_invisus	0.16	0.301226	Positive
SGB17007_Corynebacterium_matruchotii	SGB6939_Veillonella_parvula	0.16	0.122592	Positive
SGB3931_Eubacterium_brachy	SGB6939_Veillonella_parvula	0.16	-0.295782	Negative
SGB5872_GGB4299_SGB5872	SGB6653_Parvimonas_micra	0.16	0.202879	Positive
SGB6007_Fusobacterium_nucleatum	SGB6653_Parvimonas_micra	0.16	0.244755	Positive
SGB3613_Treponema_denticola	SGB6653_Parvimonas_micra	0.16	-0.246485	Negative
SGB1458_Prevotella_conceptionensis	SGB6007_Fusobacterium_nucleatum	0.16	0.196147	Positive
SGB6653_Parvimonas_micra	SGB6007_Fusobacterium_nucleatum	0.16	0.244755	Positive
SGB3607_Treponema_vincentii	SGB19315_Campylobacter_rectus	0.16	-0.212766	Negative
SGB3920_Mogibacterium_timidum	SGB3613_Treponema_denticola	0.16	0.299828	Positive
SGB5896_Selenomonas_SGB5896	SGB3613_Treponema_denticola	0.16	-0.057351	Negative
SGB6653_Parvimonas_micra	SGB3613_Treponema_denticola	0.16	-0.246485	Negative
SGB15878_Actinomyces_oris	SGB3585_Treponema_socranskii	0.16	-0.258741	Negative
SGB1458_Prevotella_conceptionensis	SGB3585_Treponema_socranskii	0.16	0.143608	Positive
SGB2497_Capnocytophaga_ochracea	SGB3585_Treponema_socranskii	0.16	0.195804	Positive
SGB6629_Filifactor_alocis	SGB3607_Treponema_vincentii	0.16	-0.169018	Negative
SGB19315_Campylobacter_rectus	SGB3607_Treponema_vincentii	0.16	-0.212766	Negative
SGB2479_Capnocytophaga_gingivalis	SGB5935_GGB4333_SGB5935	0.16	-0.245184	Negative
SGB15878_Actinomyces_oris	SGB15877_Actinomyces_dentalis	0.14	0.188811	Positive
SGB5825_group_Dialister_invisus	SGB15877_Actinomyces_dentalis	0.14	0.34965	Positive
SGB15877_Actinomyces_dentalis	SGB15878_Actinomyces_oris	0.14	0.188811	Positive
SGB5896_Selenomonas_SGB5896	SGB2052_Phocaeicola_abscessus	0.14	0.162231	Positive
SGB6939_Veillonella_parvula	SGB2052_Phocaeicola_abscessus	0.14	-0.25219	Negative
SGB1341_Bacteroidetes_oral_taxon_274	SGB2016_Porphyromonas_endodontalis	0.14	-0.132867	Negative
SGB6653_Parvimonas_micra	SGB2016_Porphyromonas_endodontalis	0.14	0.188811	Positive
SGB1525_Prevotella_oris	SGB2057_Porphyromonas_gingivalis	0.14	0.34965	Positive
SGB5825_group_Dialister_invisus	SGB2057_Porphyromonas_gingivalis	0.14	0.181818	Positive
SGB1525_Prevotella_oris	SGB1411_group_Alloprevotella_tannerae	0.14	0.18564	Positive
SGB1341_Bacteroidetes_oral_taxon_274	SGB1458_Prevotella_conceptionensis	0.14	-0.283713	Negative
SGB6629_Filifactor_alocis	SGB1458_Prevotella_conceptionensis	0.14	-0.290718	Negative
SGB6939_Veillonella_parvula	SGB1458_Prevotella_conceptionensis	0.14	-0.136603	Negative
SGB19315_Campylobacter_rectus	SGB1458_Prevotella_conceptionensis	0.14	0.342156	Positive
SGB2057_Porphyromonas_gingivalis	SGB1525_Prevotella_oris	0.14	0.34965	Positive
SGB1411_group_Alloprevotella_tannerae	SGB1525_Prevotella_oris	0.14	0.18564	Positive
SGB19882_Candidatus_Nanosynsacchari_sp_TM7_ANC_38_39_G1_1	SGB2053_Tannerella_forsythia	0.14	0.0769231	Positive
SGB2016_Porphyromonas_endodontalis	SGB1341_Bacteroidetes_oral_taxon_274	0.14	-0.132867	Negative
SGB1458_Prevotella_conceptionensis	SGB1341_Bacteroidetes_oral_taxon_274	0.14	-0.283713	Negative
SGB19882_Candidatus_Nanosynsacchari_sp_TM7_ANC_38_39_G1_1	SGB1341_Bacteroidetes_oral_taxon_274	0.14	0.321678	Positive
SGB5896_Selenomonas_SGB5896	SGB1341_Bacteroidetes_oral_taxon_274	0.14	0.288302	Positive
SGB5825_group_Dialister_invisus	SGB1341_Bacteroidetes_oral_taxon_274	0.14	0.0699301	Positive
SGB6653_Parvimonas_micra	SGB2479_Capnocytophaga_gingivalis	0.14	-0.223776	Negative
SGB6007_Fusobacterium_nucleatum	SGB2497_Capnocytophaga_ochracea	0.14	0.181818	Positive
SGB3613_Treponema_denticola	SGB2497_Capnocytophaga_ochracea	0.14	-0.28874	Negative
SGB2053_Tannerella_forsythia	SGB19882_Candidatus_Nanosynsacchari_sp_TM7_ANC_38_39_G1_1	0.14	0.0769231	Positive
SGB1341_Bacteroidetes_oral_taxon_274	SGB19882_Candidatus_Nanosynsacchari_sp_TM7_ANC_38_39_G1_1	0.14	0.321678	Positive
SGB19315_Campylobacter_rectus	SGB19882_Candidatus_Nanosynsacchari_sp_TM7_ANC_38_39_G1_1	0.14	-0.0563394	Negative
SGB6653_Parvimonas_micra	SGB6627_Eubacterium_nodatum	0.14	0.238179	Positive
SGB1458_Prevotella_conceptionensis	SGB6629_Filifactor_alocis	0.14	-0.290718	Negative
SGB2052_Phocaeicola_abscessus	SGB5896_Selenomonas_SGB5896	0.14	0.162231	Positive
SGB1341_Bacteroidetes_oral_taxon_274	SGB5896_Selenomonas_SGB5896	0.14	0.288302	Positive
SGB19315_Campylobacter_rectus	SGB5896_Selenomonas_SGB5896	0.14	-0.0215066	Negative
SGB15877_Actinomyces_dentalis	SGB5825_group_Dialister_invisus	0.14	0.34965	Positive
SGB2057_Porphyromonas_gingivalis	SGB5825_group_Dialister_invisus	0.14	0.181818	Positive
SGB1341_Bacteroidetes_oral_taxon_274	SGB5825_group_Dialister_invisus	0.14	0.0699301	Positive
SGB8831_Desulfobulbus_oralis	SGB5825_group_Dialister_invisus	0.14	-0.190146	Negative
SGB2052_Phocaeicola_abscessus	SGB6939_Veillonella_parvula	0.14	-0.25219	Negative
SGB1458_Prevotella_conceptionensis	SGB6939_Veillonella_parvula	0.14	-0.136603	Negative
SGB2016_Porphyromonas_endodontalis	SGB6653_Parvimonas_micra	0.14	0.188811	Positive
SGB2479_Capnocytophaga_gingivalis	SGB6653_Parvimonas_micra	0.14	-0.223776	Negative
SGB6627_Eubacterium_nodatum	SGB6653_Parvimonas_micra	0.14	0.238179	Positive
SGB2497_Capnocytophaga_ochracea	SGB6007_Fusobacterium_nucleatum	0.14	0.181818	Positive
SGB3585_Treponema_socranskii	SGB6007_Fusobacterium_nucleatum	0.14	0.195804	Positive
SGB5825_group_Dialister_invisus	SGB8831_Desulfobulbus_oralis	0.14	-0.190146	Negative
SGB3585_Treponema_socranskii	SGB8831_Desulfobulbus_oralis	0.14	0.197188	Positive
SGB3607_Treponema_vincentii	SGB8831_Desulfobulbus_oralis	0.14	-0.382979	Negative
SGB1458_Prevotella_conceptionensis	SGB19315_Campylobacter_rectus	0.14	0.342156	Positive
SGB19882_Candidatus_Nanosynsacchari_sp_TM7_ANC_38_39_G1_1	SGB19315_Campylobacter_rectus	0.14	-0.0563394	Negative
SGB5896_Selenomonas_SGB5896	SGB19315_Campylobacter_rectus	0.14	-0.0215066	Negative
SGB2497_Capnocytophaga_ochracea	SGB3613_Treponema_denticola	0.14	-0.28874	Negative
SGB3607_Treponema_vincentii	SGB3613_Treponema_denticola	0.14	-0.12766	Negative
SGB6007_Fusobacterium_nucleatum	SGB3585_Treponema_socranskii	0.14	0.195804	Positive
SGB8831_Desulfobulbus_oralis	SGB3585_Treponema_socranskii	0.14	0.197188	Positive
SGB8831_Desulfobulbus_oralis	SGB3607_Treponema_vincentii	0.14	-0.382979	Negative
SGB3613_Treponema_denticola	SGB3607_Treponema_vincentii	0.14	-0.12766	Negative
SGB5935_GGB4333_SGB5935	SGB15878_Actinomyces_oris	0.12	-0.00350263	Negative
SGB3607_Treponema_vincentii	SGB2016_Porphyromonas_endodontalis	0.12	0.338037	Positive
SGB2479_Capnocytophaga_gingivalis	SGB2057_Porphyromonas_gingivalis	0.12	-0.125874	Negative
SGB6653_Parvimonas_micra	SGB2057_Porphyromonas_gingivalis	0.12	-0.034965	Negative
SGB19882_Candidatus_Nanosynsacchari_sp_TM7_ANC_38_39_G1_1	SGB1458_Prevotella_conceptionensis	0.12	0.126095	Positive
SGB3931_Eubacterium_brachy	SGB1458_Prevotella_conceptionensis	0.12	0.201061	Positive
SGB5896_Selenomonas_SGB5896	SGB1458_Prevotella_conceptionensis	0.12	0.0980518	Positive
SGB2053_Tannerella_forsythia	SGB1524_Prevotella_maculosa	0.12	-0.0909091	Negative
SGB6629_Filifactor_alocis	SGB1524_Prevotella_maculosa	0.12	-0.0629371	Negative
SGB5896_Selenomonas_SGB5896	SGB1561_Prevotella_nigrescens	0.12	-0.190755	Negative
SGB6007_Fusobacterium_nucleatum	SGB1525_Prevotella_oris	0.12	0.048951	Positive
SGB8831_Desulfobulbus_oralis	SGB1525_Prevotella_oris	0.12	-0.0774667	Negative
SGB1524_Prevotella_maculosa	SGB2053_Tannerella_forsythia	0.12	-0.0909091	Negative
SGB5872_GGB4299_SGB5872	SGB2053_Tannerella_forsythia	0.12	0.334573	Positive
SGB5896_Selenomonas_SGB5896	SGB2053_Tannerella_forsythia	0.12	0.170846	Positive
SGB6653_Parvimonas_micra	SGB2053_Tannerella_forsythia	0.12	-0.174825	Negative
SGB6629_Filifactor_alocis	SGB1341_Bacteroidetes_oral_taxon_274	0.12	0.20979	Positive
SGB6653_Parvimonas_micra	SGB1341_Bacteroidetes_oral_taxon_274	0.12	0.356643	Positive
SGB3613_Treponema_denticola	SGB1341_Bacteroidetes_oral_taxon_274	0.12	-0.302824	Negative
SGB2057_Porphyromonas_gingivalis	SGB2479_Capnocytophaga_gingivalis	0.12	-0.125874	Negative
SGB6939_Veillonella_parvula	SGB2479_Capnocytophaga_gingivalis	0.12	0.27972	Positive
SGB1458_Prevotella_conceptionensis	SGB19882_Candidatus_Nanosynsacchari_sp_TM7_ANC_38_39_G1_1	0.12	0.126095	Positive
SGB1458_Prevotella_conceptionensis	SGB3931_Eubacterium_brachy	0.12	0.201061	Positive
SGB1524_Prevotella_maculosa	SGB6629_Filifactor_alocis	0.12	-0.0629371	Negative
SGB1341_Bacteroidetes_oral_taxon_274	SGB6629_Filifactor_alocis	0.12	0.20979	Positive
SGB5896_Selenomonas_SGB5896	SGB6629_Filifactor_alocis	0.12	0.266946	Positive
SGB2053_Tannerella_forsythia	SGB5872_GGB4299_SGB5872	0.12	0.334573	Positive
SGB1458_Prevotella_conceptionensis	SGB5896_Selenomonas_SGB5896	0.12	0.0980518	Positive
SGB1561_Prevotella_nigrescens	SGB5896_Selenomonas_SGB5896	0.12	-0.190755	Negative
SGB2053_Tannerella_forsythia	SGB5896_Selenomonas_SGB5896	0.12	0.170846	Positive
SGB6629_Filifactor_alocis	SGB5896_Selenomonas_SGB5896	0.12	0.266946	Positive
SGB6939_Veillonella_parvula	SGB5825_group_Dialister_invisus	0.12	0.293706	Positive
SGB2479_Capnocytophaga_gingivalis	SGB6939_Veillonella_parvula	0.12	0.27972	Positive
SGB5825_group_Dialister_invisus	SGB6939_Veillonella_parvula	0.12	0.293706	Positive
SGB2057_Porphyromonas_gingivalis	SGB6653_Parvimonas_micra	0.12	-0.034965	Negative
SGB2053_Tannerella_forsythia	SGB6653_Parvimonas_micra	0.12	-0.174825	Negative
SGB1341_Bacteroidetes_oral_taxon_274	SGB6653_Parvimonas_micra	0.12	0.356643	Positive
SGB1525_Prevotella_oris	SGB6007_Fusobacterium_nucleatum	0.12	0.048951	Positive
SGB1525_Prevotella_oris	SGB8831_Desulfobulbus_oralis	0.12	-0.0774667	Negative
SGB1341_Bacteroidetes_oral_taxon_274	SGB3613_Treponema_denticola	0.12	-0.302824	Negative
SGB3607_Treponema_vincentii	SGB3585_Treponema_socranskii	0.12	0.295782	Positive
SGB2016_Porphyromonas_endodontalis	SGB3607_Treponema_vincentii	0.12	0.338037	Positive
SGB3585_Treponema_socranskii	SGB3607_Treponema_vincentii	0.12	0.295782	Positive
SGB15878_Actinomyces_oris	SGB5935_GGB4333_SGB5935	0.12	-0.00350263	Negative
SGB1411_group_Alloprevotella_tannerae	SGB15877_Actinomyces_dentalis	0.1	0.0630474	Positive
SGB1524_Prevotella_maculosa	SGB15878_Actinomyces_oris	0.1	-0.342657	Negative
SGB2479_Capnocytophaga_gingivalis	SGB15878_Actinomyces_oris	0.1	0.0839161	Positive
SGB3931_Eubacterium_brachy	SGB15878_Actinomyces_oris	0.1	0.211273	Positive
SGB1411_group_Alloprevotella_tannerae	SGB17007_Corynebacterium_matruchotii	0.1	-0.147368	Negative
SGB19315_Campylobacter_rectus	SGB2016_Porphyromonas_endodontalis	0.1	0.0774667	Positive
SGB2497_Capnocytophaga_ochracea	SGB2057_Porphyromonas_gingivalis	0.1	-0.258741	Negative
SGB15877_Actinomyces_dentalis	SGB1411_group_Alloprevotella_tannerae	0.1	0.0630474	Positive
SGB17007_Corynebacterium_matruchotii	SGB1411_group_Alloprevotella_tannerae	0.1	-0.147368	Negative
SGB1458_Prevotella_conceptionensis	SGB1411_group_Alloprevotella_tannerae	0.1	-0.273684	Negative
SGB2479_Capnocytophaga_gingivalis	SGB1411_group_Alloprevotella_tannerae	0.1	-0.304729	Negative
SGB2497_Capnocytophaga_ochracea	SGB1411_group_Alloprevotella_tannerae	0.1	-0.140105	Negative
SGB1411_group_Alloprevotella_tannerae	SGB1458_Prevotella_conceptionensis	0.1	-0.273684	Negative
SGB5825_group_Dialister_invisus	SGB1458_Prevotella_conceptionensis	0.1	-0.0840632	Negative
SGB8831_Desulfobulbus_oralis	SGB1458_Prevotella_conceptionensis	0.1	-0.24339	Negative
SGB3613_Treponema_denticola	SGB1458_Prevotella_conceptionensis	0.1	0.0176369	Positive
SGB15878_Actinomyces_oris	SGB1524_Prevotella_maculosa	0.1	-0.342657	Negative
SGB6627_Eubacterium_nodatum	SGB1524_Prevotella_maculosa	0.1	0.227671	Positive
SGB3607_Treponema_vincentii	SGB1524_Prevotella_maculosa	0.1	0.239443	Positive
SGB1341_Bacteroidetes_oral_taxon_274	SGB1561_Prevotella_nigrescens	0.1	-0.203153	Negative
SGB19882_Candidatus_Nanosynsacchari_sp_TM7_ANC_38_39_G1_1	SGB1561_Prevotella_nigrescens	0.1	-0.0980737	Negative
SGB5825_group_Dialister_invisus	SGB1561_Prevotella_nigrescens	0.1	-0.101576	Negative
SGB8831_Desulfobulbus_oralis	SGB1561_Prevotella_nigrescens	0.1	-0.194006	Negative
SGB19882_Candidatus_Nanosynsacchari_sp_TM7_ANC_38_39_G1_1	SGB1525_Prevotella_oris	0.1	0.286713	Positive
SGB6939_Veillonella_parvula	SGB1525_Prevotella_oris	0.1	-0.153846	Negative
SGB5825_group_Dialister_invisus	SGB2053_Tannerella_forsythia	0.1	-0.0559441	Negative
SGB1561_Prevotella_nigrescens	SGB1341_Bacteroidetes_oral_taxon_274	0.1	-0.203153	Negative
SGB6939_Veillonella_parvula	SGB1341_Bacteroidetes_oral_taxon_274	0.1	-0.265734	Negative
SGB15878_Actinomyces_oris	SGB2479_Capnocytophaga_gingivalis	0.1	0.0839161	Positive
SGB1411_group_Alloprevotella_tannerae	SGB2479_Capnocytophaga_gingivalis	0.1	-0.304729	Negative
SGB3920_Mogibacterium_timidum	SGB2479_Capnocytophaga_gingivalis	0.1	0.0280211	Positive
SGB5896_Selenomonas_SGB5896	SGB2479_Capnocytophaga_gingivalis	0.1	-0.124575	Negative
SGB2057_Porphyromonas_gingivalis	SGB2497_Capnocytophaga_ochracea	0.1	-0.258741	Negative
SGB1411_group_Alloprevotella_tannerae	SGB2497_Capnocytophaga_ochracea	0.1	-0.140105	Negative
SGB3931_Eubacterium_brachy	SGB2497_Capnocytophaga_ochracea	0.1	0.112679	Positive
SGB6627_Eubacterium_nodatum	SGB2497_Capnocytophaga_ochracea	0.1	-0.0980737	Negative
SGB3920_Mogibacterium_timidum	SGB2497_Capnocytophaga_ochracea	0.1	-0.231174	Negative
SGB1561_Prevotella_nigrescens	SGB19882_Candidatus_Nanosynsacchari_sp_TM7_ANC_38_39_G1_1	0.1	-0.0980737	Negative
SGB1525_Prevotella_oris	SGB19882_Candidatus_Nanosynsacchari_sp_TM7_ANC_38_39_G1_1	0.1	0.286713	Positive
SGB6629_Filifactor_alocis	SGB19882_Candidatus_Nanosynsacchari_sp_TM7_ANC_38_39_G1_1	0.1	0.216783	Positive
SGB5872_GGB4299_SGB5872	SGB19882_Candidatus_Nanosynsacchari_sp_TM7_ANC_38_39_G1_1	0.1	0.274065	Positive
SGB8831_Desulfobulbus_oralis	SGB19882_Candidatus_Nanosynsacchari_sp_TM7_ANC_38_39_G1_1	0.1	0.0422546	Positive
SGB3607_Treponema_vincentii	SGB19882_Candidatus_Nanosynsacchari_sp_TM7_ANC_38_39_G1_1	0.1	0.373249	Positive
SGB15878_Actinomyces_oris	SGB3931_Eubacterium_brachy	0.1	0.211273	Positive
SGB2497_Capnocytophaga_ochracea	SGB3931_Eubacterium_brachy	0.1	0.112679	Positive
SGB1524_Prevotella_maculosa	SGB6627_Eubacterium_nodatum	0.1	0.227671	Positive
SGB2497_Capnocytophaga_ochracea	SGB6627_Eubacterium_nodatum	0.1	-0.0980737	Negative
SGB2479_Capnocytophaga_gingivalis	SGB3920_Mogibacterium_timidum	0.1	0.0280211	Positive
SGB2497_Capnocytophaga_ochracea	SGB3920_Mogibacterium_timidum	0.1	-0.231174	Negative
SGB6653_Parvimonas_micra	SGB3920_Mogibacterium_timidum	0.1	0.0700526	Positive
SGB3607_Treponema_vincentii	SGB3920_Mogibacterium_timidum	0.1	-0.24339	Negative
SGB19882_Candidatus_Nanosynsacchari_sp_TM7_ANC_38_39_G1_1	SGB6629_Filifactor_alocis	0.1	0.216783	Positive
SGB19882_Candidatus_Nanosynsacchari_sp_TM7_ANC_38_39_G1_1	SGB5872_GGB4299_SGB5872	0.1	0.274065	Positive
SGB8831_Desulfobulbus_oralis	SGB5872_GGB4299_SGB5872	0.1	0.125455	Positive
SGB2479_Capnocytophaga_gingivalis	SGB5896_Selenomonas_SGB5896	0.1	-0.124575	Negative
SGB1458_Prevotella_conceptionensis	SGB5825_group_Dialister_invisus	0.1	-0.0840632	Negative
SGB1561_Prevotella_nigrescens	SGB5825_group_Dialister_invisus	0.1	-0.101576	Negative
SGB2053_Tannerella_forsythia	SGB5825_group_Dialister_invisus	0.1	-0.0559441	Negative
SGB3613_Treponema_denticola	SGB5825_group_Dialister_invisus	0.1	-0.26057	Negative
SGB1525_Prevotella_oris	SGB6939_Veillonella_parvula	0.1	-0.153846	Negative
SGB1341_Bacteroidetes_oral_taxon_274	SGB6939_Veillonella_parvula	0.1	-0.265734	Negative
SGB6007_Fusobacterium_nucleatum	SGB6939_Veillonella_parvula	0.1	0.132867	Positive
SGB3920_Mogibacterium_timidum	SGB6653_Parvimonas_micra	0.1	0.0700526	Positive
SGB19315_Campylobacter_rectus	SGB6653_Parvimonas_micra	0.1	-0.049297	Negative
SGB5935_GGB4333_SGB5935	SGB6653_Parvimonas_micra	0.1	0.203153	Positive
SGB6939_Veillonella_parvula	SGB6007_Fusobacterium_nucleatum	0.1	0.132867	Positive
SGB3607_Treponema_vincentii	SGB6007_Fusobacterium_nucleatum	0.1	0.26057	Positive
SGB1458_Prevotella_conceptionensis	SGB8831_Desulfobulbus_oralis	0.1	-0.24339	Negative
SGB1561_Prevotella_nigrescens	SGB8831_Desulfobulbus_oralis	0.1	-0.194006	Negative
SGB19882_Candidatus_Nanosynsacchari_sp_TM7_ANC_38_39_G1_1	SGB8831_Desulfobulbus_oralis	0.1	0.0422546	Positive
SGB5872_GGB4299_SGB5872	SGB8831_Desulfobulbus_oralis	0.1	0.125455	Positive
SGB2016_Porphyromonas_endodontalis	SGB19315_Campylobacter_rectus	0.1	0.0774667	Positive
SGB6653_Parvimonas_micra	SGB19315_Campylobacter_rectus	0.1	-0.049297	Negative
SGB1458_Prevotella_conceptionensis	SGB3613_Treponema_denticola	0.1	0.0176369	Positive
SGB5825_group_Dialister_invisus	SGB3613_Treponema_denticola	0.1	-0.26057	Negative
SGB1524_Prevotella_maculosa	SGB3607_Treponema_vincentii	0.1	0.239443	Positive
SGB19882_Candidatus_Nanosynsacchari_sp_TM7_ANC_38_39_G1_1	SGB3607_Treponema_vincentii	0.1	0.373249	Positive
SGB3920_Mogibacterium_timidum	SGB3607_Treponema_vincentii	0.1	-0.24339	Negative
SGB6007_Fusobacterium_nucleatum	SGB3607_Treponema_vincentii	0.1	0.26057	Positive
SGB6653_Parvimonas_micra	SGB5935_GGB4333_SGB5935	0.1	0.203153	Positive
SGB5935_GGB4333_SGB5935	SGB15877_Actinomyces_dentalis	0.08	-0.0350263	Negative
SGB1525_Prevotella_oris	SGB15878_Actinomyces_oris	0.08	-0.0979021	Negative
SGB2053_Tannerella_forsythia	SGB15878_Actinomyces_oris	0.08	-0.321678	Negative
SGB1341_Bacteroidetes_oral_taxon_274	SGB15878_Actinomyces_oris	0.08	-0.146853	Negative
SGB19315_Campylobacter_rectus	SGB15878_Actinomyces_oris	0.08	-0.133806	Negative
SGB1458_Prevotella_conceptionensis	SGB17007_Corynebacterium_matruchotii	0.08	0.0210526	Positive
SGB1561_Prevotella_nigrescens	SGB17007_Corynebacterium_matruchotii	0.08	-0.182456	Negative
SGB2479_Capnocytophaga_gingivalis	SGB17007_Corynebacterium_matruchotii	0.08	-0.06655	Negative
SGB6653_Parvimonas_micra	SGB17007_Corynebacterium_matruchotii	0.08	0.0315237	Positive
SGB5935_GGB4333_SGB5935	SGB17007_Corynebacterium_matruchotii	0.08	-0.0649123	Negative
SGB6653_Parvimonas_micra	SGB2052_Phocaeicola_abscessus	0.08	0.112084	Positive
SGB3613_Treponema_denticola	SGB2052_Phocaeicola_abscessus	0.08	0.22928	Positive
SGB1458_Prevotella_conceptionensis	SGB2016_Porphyromonas_endodontalis	0.08	-0.0490369	Negative
SGB2479_Capnocytophaga_gingivalis	SGB2016_Porphyromonas_endodontalis	0.08	-0.223776	Negative
SGB3920_Mogibacterium_timidum	SGB2016_Porphyromonas_endodontalis	0.08	0.175132	Positive
SGB8831_Desulfobulbus_oralis	SGB2016_Porphyromonas_endodontalis	0.08	0.176061	Positive
SGB1524_Prevotella_maculosa	SGB2057_Porphyromonas_gingivalis	0.08	0.0909091	Positive
SGB1561_Prevotella_nigrescens	SGB2057_Porphyromonas_gingivalis	0.08	-0.0175132	Negative
SGB1341_Bacteroidetes_oral_taxon_274	SGB2057_Porphyromonas_gingivalis	0.08	0.146853	Positive
SGB3931_Eubacterium_brachy	SGB2057_Porphyromonas_gingivalis	0.08	0.133806	Positive
SGB17007_Corynebacterium_matruchotii	SGB1458_Prevotella_conceptionensis	0.08	0.0210526	Positive
SGB2016_Porphyromonas_endodontalis	SGB1458_Prevotella_conceptionensis	0.08	-0.0490369	Negative
SGB1561_Prevotella_nigrescens	SGB1458_Prevotella_conceptionensis	0.08	0.284211	Positive
SGB2057_Porphyromonas_gingivalis	SGB1524_Prevotella_maculosa	0.08	0.0909091	Positive
SGB1561_Prevotella_nigrescens	SGB1524_Prevotella_maculosa	0.08	0.06655	Positive
SGB17007_Corynebacterium_matruchotii	SGB1561_Prevotella_nigrescens	0.08	-0.182456	Negative
SGB2057_Porphyromonas_gingivalis	SGB1561_Prevotella_nigrescens	0.08	-0.0175132	Negative
SGB1458_Prevotella_conceptionensis	SGB1561_Prevotella_nigrescens	0.08	0.284211	Positive
SGB1524_Prevotella_maculosa	SGB1561_Prevotella_nigrescens	0.08	0.06655	Positive
SGB2053_Tannerella_forsythia	SGB1561_Prevotella_nigrescens	0.08	-0.06655	Negative
SGB3920_Mogibacterium_timidum	SGB1561_Prevotella_nigrescens	0.08	0.0877193	Positive
SGB6629_Filifactor_alocis	SGB1561_Prevotella_nigrescens	0.08	-0.00350263	Negative
SGB15878_Actinomyces_oris	SGB1525_Prevotella_oris	0.08	-0.0979021	Negative
SGB6629_Filifactor_alocis	SGB1525_Prevotella_oris	0.08	0.13986	Positive
SGB3585_Treponema_socranskii	SGB1525_Prevotella_oris	0.08	0.405594	Positive
SGB5935_GGB4333_SGB5935	SGB1525_Prevotella_oris	0.08	-0.038529	Negative
SGB15878_Actinomyces_oris	SGB2053_Tannerella_forsythia	0.08	-0.321678	Negative
SGB1561_Prevotella_nigrescens	SGB2053_Tannerella_forsythia	0.08	-0.06655	Negative
SGB15878_Actinomyces_oris	SGB1341_Bacteroidetes_oral_taxon_274	0.08	-0.146853	Negative
SGB2057_Porphyromonas_gingivalis	SGB1341_Bacteroidetes_oral_taxon_274	0.08	0.146853	Positive
SGB3607_Treponema_vincentii	SGB1341_Bacteroidetes_oral_taxon_274	0.08	-0.0281697	Negative
SGB17007_Corynebacterium_matruchotii	SGB2479_Capnocytophaga_gingivalis	0.08	-0.06655	Negative
SGB2016_Porphyromonas_endodontalis	SGB2479_Capnocytophaga_gingivalis	0.08	-0.223776	Negative
SGB6007_Fusobacterium_nucleatum	SGB2479_Capnocytophaga_gingivalis	0.08	0.048951	Positive
SGB8831_Desulfobulbus_oralis	SGB2479_Capnocytophaga_gingivalis	0.08	0.161976	Positive
SGB3613_Treponema_denticola	SGB19882_Candidatus_Nanosynsacchari_sp_TM7_ANC_38_39_G1_1	0.08	-0.0774667	Negative
SGB2057_Porphyromonas_gingivalis	SGB3931_Eubacterium_brachy	0.08	0.133806	Positive
SGB6627_Eubacterium_nodatum	SGB3931_Eubacterium_brachy	0.08	0.271609	Positive
SGB8831_Desulfobulbus_oralis	SGB3931_Eubacterium_brachy	0.08	0.120567	Positive
SGB5935_GGB4333_SGB5935	SGB3931_Eubacterium_brachy	0.08	-0.165787	Negative
SGB3931_Eubacterium_brachy	SGB6627_Eubacterium_nodatum	0.08	0.271609	Positive
SGB2016_Porphyromonas_endodontalis	SGB3920_Mogibacterium_timidum	0.08	0.175132	Positive
SGB1561_Prevotella_nigrescens	SGB3920_Mogibacterium_timidum	0.08	0.0877193	Positive
SGB1561_Prevotella_nigrescens	SGB6629_Filifactor_alocis	0.08	-0.00350263	Negative
SGB1525_Prevotella_oris	SGB6629_Filifactor_alocis	0.08	0.13986	Positive
SGB6939_Veillonella_parvula	SGB5872_GGB4299_SGB5872	0.08	0.0605078	Positive
SGB5935_GGB4333_SGB5935	SGB5872_GGB4299_SGB5872	0.08	0.0552656	Positive
SGB3607_Treponema_vincentii	SGB5896_Selenomonas_SGB5896	0.08	0.265248	Positive
SGB5872_GGB4299_SGB5872	SGB6939_Veillonella_parvula	0.08	0.0605078	Positive
SGB17007_Corynebacterium_matruchotii	SGB6653_Parvimonas_micra	0.08	0.0315237	Positive
SGB2052_Phocaeicola_abscessus	SGB6653_Parvimonas_micra	0.08	0.112084	Positive
SGB2479_Capnocytophaga_gingivalis	SGB6007_Fusobacterium_nucleatum	0.08	0.048951	Positive
SGB2016_Porphyromonas_endodontalis	SGB8831_Desulfobulbus_oralis	0.08	0.176061	Positive
SGB2479_Capnocytophaga_gingivalis	SGB8831_Desulfobulbus_oralis	0.08	0.161976	Positive
SGB3931_Eubacterium_brachy	SGB8831_Desulfobulbus_oralis	0.08	0.120567	Positive
SGB15878_Actinomyces_oris	SGB19315_Campylobacter_rectus	0.08	-0.133806	Negative
SGB3585_Treponema_socranskii	SGB19315_Campylobacter_rectus	0.08	0.225358	Positive
SGB5935_GGB4333_SGB5935	SGB19315_Campylobacter_rectus	0.08	0.246917	Positive
SGB2052_Phocaeicola_abscessus	SGB3613_Treponema_denticola	0.08	0.22928	Positive
SGB19882_Candidatus_Nanosynsacchari_sp_TM7_ANC_38_39_G1_1	SGB3613_Treponema_denticola	0.08	-0.0774667	Negative
SGB5935_GGB4333_SGB5935	SGB3613_Treponema_denticola	0.08	0.250444	Positive
SGB1525_Prevotella_oris	SGB3585_Treponema_socranskii	0.08	0.405594	Positive
SGB19315_Campylobacter_rectus	SGB3585_Treponema_socranskii	0.08	0.225358	Positive
SGB1341_Bacteroidetes_oral_taxon_274	SGB3607_Treponema_vincentii	0.08	-0.0281697	Negative
SGB5896_Selenomonas_SGB5896	SGB3607_Treponema_vincentii	0.08	0.265248	Positive
SGB15877_Actinomyces_dentalis	SGB5935_GGB4333_SGB5935	0.08	-0.0350263	Negative
SGB17007_Corynebacterium_matruchotii	SGB5935_GGB4333_SGB5935	0.08	-0.0649123	Negative
SGB1525_Prevotella_oris	SGB5935_GGB4333_SGB5935	0.08	-0.038529	Negative
SGB3931_Eubacterium_brachy	SGB5935_GGB4333_SGB5935	0.08	-0.165787	Negative
SGB5872_GGB4299_SGB5872	SGB5935_GGB4333_SGB5935	0.08	0.0552656	Positive
SGB19315_Campylobacter_rectus	SGB5935_GGB4333_SGB5935	0.08	0.246917	Positive
SGB3613_Treponema_denticola	SGB5935_GGB4333_SGB5935	0.08	0.250444	Positive
SGB2052_Phocaeicola_abscessus	SGB15877_Actinomyces_dentalis	0.06	-0.0840632	Negative
SGB1458_Prevotella_conceptionensis	SGB15877_Actinomyces_dentalis	0.06	-0.0490369	Negative
SGB1525_Prevotella_oris	SGB15877_Actinomyces_dentalis	0.06	0.167832	Positive
SGB6627_Eubacterium_nodatum	SGB15877_Actinomyces_dentalis	0.06	-0.147111	Negative
SGB5896_Selenomonas_SGB5896	SGB15877_Actinomyces_dentalis	0.06	-0.106778	Negative
SGB3920_Mogibacterium_timidum	SGB15878_Actinomyces_oris	0.06	-0.115587	Negative
SGB6653_Parvimonas_micra	SGB15878_Actinomyces_oris	0.06	0.146853	Positive
SGB6007_Fusobacterium_nucleatum	SGB15878_Actinomyces_oris	0.06	-0.0769231	Negative
SGB3613_Treponema_denticola	SGB15878_Actinomyces_oris	0.06	-0.0915516	Negative
SGB3607_Treponema_vincentii	SGB15878_Actinomyces_oris	0.06	-0.183103	Negative
SGB15877_Actinomyces_dentalis	SGB2052_Phocaeicola_abscessus	0.06	-0.0840632	Negative
SGB1561_Prevotella_nigrescens	SGB2052_Phocaeicola_abscessus	0.06	0.161404	Positive
SGB6007_Fusobacterium_nucleatum	SGB2052_Phocaeicola_abscessus	0.06	0.0455342	Positive
SGB3607_Treponema_vincentii	SGB2052_Phocaeicola_abscessus	0.06	-0.116404	Negative
SGB6939_Veillonella_parvula	SGB2016_Porphyromonas_endodontalis	0.06	0.020979	Positive
SGB3607_Treponema_vincentii	SGB2057_Porphyromonas_gingivalis	0.06	-0.0845091	Negative
SGB19315_Campylobacter_rectus	SGB1411_group_Alloprevotella_tannerae	0.06	-0.00705477	Negative
SGB3613_Treponema_denticola	SGB1411_group_Alloprevotella_tannerae	0.06	-0.0211643	Negative
SGB15877_Actinomyces_dentalis	SGB1458_Prevotella_conceptionensis	0.06	-0.0490369	Negative
SGB2479_Capnocytophaga_gingivalis	SGB1458_Prevotella_conceptionensis	0.06	0.0140105	Positive
SGB2497_Capnocytophaga_ochracea	SGB1458_Prevotella_conceptionensis	0.06	0.06655	Positive
SGB3920_Mogibacterium_timidum	SGB1458_Prevotella_conceptionensis	0.06	-0.0947368	Negative
SGB6653_Parvimonas_micra	SGB1524_Prevotella_maculosa	0.06	0.174825	Positive
SGB6007_Fusobacterium_nucleatum	SGB1524_Prevotella_maculosa	0.06	0.020979	Positive
SGB2052_Phocaeicola_abscessus	SGB1561_Prevotella_nigrescens	0.06	0.161404	Positive
SGB6627_Eubacterium_nodatum	SGB1561_Prevotella_nigrescens	0.06	0.00701754	Positive
SGB6939_Veillonella_parvula	SGB1561_Prevotella_nigrescens	0.06	-0.273205	Negative
SGB19315_Campylobacter_rectus	SGB1561_Prevotella_nigrescens	0.06	0.208116	Positive
SGB3613_Treponema_denticola	SGB1561_Prevotella_nigrescens	0.06	0.197534	Positive
SGB3585_Treponema_socranskii	SGB1561_Prevotella_nigrescens	0.06	0.224168	Positive
SGB15877_Actinomyces_dentalis	SGB1525_Prevotella_oris	0.06	0.167832	Positive
SGB2053_Tannerella_forsythia	SGB1525_Prevotella_oris	0.06	0.174825	Positive
SGB2497_Capnocytophaga_ochracea	SGB1525_Prevotella_oris	0.06	-0.041958	Negative
SGB1525_Prevotella_oris	SGB2053_Tannerella_forsythia	0.06	0.174825	Positive
SGB2479_Capnocytophaga_gingivalis	SGB2053_Tannerella_forsythia	0.06	-0.041958	Negative
SGB2497_Capnocytophaga_ochracea	SGB1341_Bacteroidetes_oral_taxon_274	0.06	-0.251748	Negative
SGB3931_Eubacterium_brachy	SGB1341_Bacteroidetes_oral_taxon_274	0.06	-0.0352121	Negative
SGB6007_Fusobacterium_nucleatum	SGB1341_Bacteroidetes_oral_taxon_274	0.06	-0.027972	Negative
SGB19315_Campylobacter_rectus	SGB1341_Bacteroidetes_oral_taxon_274	0.06	0.154933	Positive
SGB1458_Prevotella_conceptionensis	SGB2479_Capnocytophaga_gingivalis	0.06	0.0140105	Positive
SGB2053_Tannerella_forsythia	SGB2479_Capnocytophaga_gingivalis	0.06	-0.041958	Negative
SGB3931_Eubacterium_brachy	SGB2479_Capnocytophaga_gingivalis	0.06	-0.2324	Negative
SGB6629_Filifactor_alocis	SGB2479_Capnocytophaga_gingivalis	0.06	-0.041958	Negative
SGB3607_Treponema_vincentii	SGB2479_Capnocytophaga_gingivalis	0.06	-0.218315	Negative
SGB1458_Prevotella_conceptionensis	SGB2497_Capnocytophaga_ochracea	0.06	0.06655	Positive
SGB1525_Prevotella_oris	SGB2497_Capnocytophaga_ochracea	0.06	-0.041958	Negative
SGB1341_Bacteroidetes_oral_taxon_274	SGB2497_Capnocytophaga_ochracea	0.06	-0.251748	Negative
SGB3607_Treponema_vincentii	SGB2497_Capnocytophaga_ochracea	0.06	0.147891	Positive
SGB1341_Bacteroidetes_oral_taxon_274	SGB3931_Eubacterium_brachy	0.06	-0.0352121	Negative
SGB2479_Capnocytophaga_gingivalis	SGB3931_Eubacterium_brachy	0.06	-0.2324	Negative
SGB3585_Treponema_socranskii	SGB3931_Eubacterium_brachy	0.06	0.169018	Positive
SGB15877_Actinomyces_dentalis	SGB6627_Eubacterium_nodatum	0.06	-0.147111	Negative
SGB1561_Prevotella_nigrescens	SGB6627_Eubacterium_nodatum	0.06	0.00701754	Positive
SGB15878_Actinomyces_oris	SGB3920_Mogibacterium_timidum	0.06	-0.115587	Negative
SGB1458_Prevotella_conceptionensis	SGB3920_Mogibacterium_timidum	0.06	-0.0947368	Negative
SGB6007_Fusobacterium_nucleatum	SGB3920_Mogibacterium_timidum	0.06	0.18564	Positive
SGB2479_Capnocytophaga_gingivalis	SGB6629_Filifactor_alocis	0.06	-0.041958	Negative
SGB5825_group_Dialister_invisus	SGB6629_Filifactor_alocis	0.06	0.048951	Positive
SGB6653_Parvimonas_micra	SGB6629_Filifactor_alocis	0.06	-0.0839161	Negative
SGB15877_Actinomyces_dentalis	SGB5896_Selenomonas_SGB5896	0.06	-0.106778	Negative
SGB6939_Veillonella_parvula	SGB5896_Selenomonas_SGB5896	0.06	0.231353	Positive
SGB6629_Filifactor_alocis	SGB5825_group_Dialister_invisus	0.06	0.048951	Positive
SGB6653_Parvimonas_micra	SGB5825_group_Dialister_invisus	0.06	0.0559441	Positive
SGB6007_Fusobacterium_nucleatum	SGB5825_group_Dialister_invisus	0.06	0.013986	Positive
SGB5935_GGB4333_SGB5935	SGB5825_group_Dialister_invisus	0.06	0.150613	Positive
SGB2016_Porphyromonas_endodontalis	SGB6939_Veillonella_parvula	0.06	0.020979	Positive
SGB1561_Prevotella_nigrescens	SGB6939_Veillonella_parvula	0.06	-0.273205	Negative
SGB5896_Selenomonas_SGB5896	SGB6939_Veillonella_parvula	0.06	0.231353	Positive
SGB15878_Actinomyces_oris	SGB6653_Parvimonas_micra	0.06	0.146853	Positive
SGB1524_Prevotella_maculosa	SGB6653_Parvimonas_micra	0.06	0.174825	Positive
SGB6629_Filifactor_alocis	SGB6653_Parvimonas_micra	0.06	-0.0839161	Negative
SGB5825_group_Dialister_invisus	SGB6653_Parvimonas_micra	0.06	0.0559441	Positive
SGB15878_Actinomyces_oris	SGB6007_Fusobacterium_nucleatum	0.06	-0.0769231	Negative
SGB2052_Phocaeicola_abscessus	SGB6007_Fusobacterium_nucleatum	0.06	0.0455342	Positive
SGB1524_Prevotella_maculosa	SGB6007_Fusobacterium_nucleatum	0.06	0.020979	Positive
SGB1341_Bacteroidetes_oral_taxon_274	SGB6007_Fusobacterium_nucleatum	0.06	-0.027972	Negative
SGB3920_Mogibacterium_timidum	SGB6007_Fusobacterium_nucleatum	0.06	0.18564	Positive
SGB5825_group_Dialister_invisus	SGB6007_Fusobacterium_nucleatum	0.06	0.013986	Positive
SGB1411_group_Alloprevotella_tannerae	SGB19315_Campylobacter_rectus	0.06	-0.00705477	Negative
SGB1561_Prevotella_nigrescens	SGB19315_Campylobacter_rectus	0.06	0.208116	Positive
SGB1341_Bacteroidetes_oral_taxon_274	SGB19315_Campylobacter_rectus	0.06	0.154933	Positive
SGB15878_Actinomyces_oris	SGB3613_Treponema_denticola	0.06	-0.0915516	Negative
SGB1411_group_Alloprevotella_tannerae	SGB3613_Treponema_denticola	0.06	-0.0211643	Negative
SGB1561_Prevotella_nigrescens	SGB3613_Treponema_denticola	0.06	0.197534	Positive
SGB1561_Prevotella_nigrescens	SGB3585_Treponema_socranskii	0.06	0.224168	Positive
SGB3931_Eubacterium_brachy	SGB3585_Treponema_socranskii	0.06	0.169018	Positive
SGB15878_Actinomyces_oris	SGB3607_Treponema_vincentii	0.06	-0.183103	Negative
SGB2052_Phocaeicola_abscessus	SGB3607_Treponema_vincentii	0.06	-0.116404	Negative
SGB2057_Porphyromonas_gingivalis	SGB3607_Treponema_vincentii	0.06	-0.0845091	Negative
SGB2479_Capnocytophaga_gingivalis	SGB3607_Treponema_vincentii	0.06	-0.218315	Negative
SGB2497_Capnocytophaga_ochracea	SGB3607_Treponema_vincentii	0.06	0.147891	Positive
SGB5825_group_Dialister_invisus	SGB5935_GGB4333_SGB5935	0.06	0.150613	Positive
SGB1561_Prevotella_nigrescens	SGB15877_Actinomyces_dentalis	0.04	0.196147	Positive
SGB1341_Bacteroidetes_oral_taxon_274	SGB15877_Actinomyces_dentalis	0.04	0.174825	Positive
SGB3931_Eubacterium_brachy	SGB15877_Actinomyces_dentalis	0.04	0.0704243	Positive
SGB3607_Treponema_vincentii	SGB15877_Actinomyces_dentalis	0.04	0.169018	Positive
SGB1458_Prevotella_conceptionensis	SGB15878_Actinomyces_oris	0.04	0.0490369	Positive
SGB5825_group_Dialister_invisus	SGB15878_Actinomyces_oris	0.04	0	Negative
SGB8831_Desulfobulbus_oralis	SGB15878_Actinomyces_oris	0.04	-0.176061	Negative
SGB5896_Selenomonas_SGB5896	SGB17007_Corynebacterium_matruchotii	0.04	0.13549	Positive
SGB3607_Treponema_vincentii	SGB17007_Corynebacterium_matruchotii	0.04	0.0811299	Positive
SGB3931_Eubacterium_brachy	SGB2016_Porphyromonas_endodontalis	0.04	-0.0915516	Negative
SGB6653_Parvimonas_micra	SGB1411_group_Alloprevotella_tannerae	0.04	0	Negative
SGB15878_Actinomyces_oris	SGB1458_Prevotella_conceptionensis	0.04	0.0490369	Positive
SGB5935_GGB4333_SGB5935	SGB1524_Prevotella_maculosa	0.04	0.105079	Positive
SGB15877_Actinomyces_dentalis	SGB1561_Prevotella_nigrescens	0.04	0.196147	Positive
SGB6653_Parvimonas_micra	SGB1561_Prevotella_nigrescens	0.04	-0.0350263	Negative
SGB3931_Eubacterium_brachy	SGB2053_Tannerella_forsythia	0.04	0.0140849	Positive
SGB15877_Actinomyces_dentalis	SGB1341_Bacteroidetes_oral_taxon_274	0.04	0.174825	Positive
SGB2479_Capnocytophaga_gingivalis	SGB1341_Bacteroidetes_oral_taxon_274	0.04	-0.034965	Negative
SGB1341_Bacteroidetes_oral_taxon_274	SGB2479_Capnocytophaga_gingivalis	0.04	-0.034965	Negative
SGB5872_GGB4299_SGB5872	SGB2497_Capnocytophaga_ochracea	0.04	-0.177964	Negative
SGB5935_GGB4333_SGB5935	SGB2497_Capnocytophaga_ochracea	0.04	-0.0595447	Negative
SGB15877_Actinomyces_dentalis	SGB3931_Eubacterium_brachy	0.04	0.0704243	Positive
SGB2016_Porphyromonas_endodontalis	SGB3931_Eubacterium_brachy	0.04	-0.0915516	Negative
SGB2053_Tannerella_forsythia	SGB3931_Eubacterium_brachy	0.04	0.0140849	Positive
SGB2497_Capnocytophaga_ochracea	SGB5872_GGB4299_SGB5872	0.04	-0.177964	Negative
SGB3613_Treponema_denticola	SGB5872_GGB4299_SGB5872	0.04	0.19356	Positive
SGB3607_Treponema_vincentii	SGB5872_GGB4299_SGB5872	0.04	0.0716887	Positive
SGB17007_Corynebacterium_matruchotii	SGB5896_Selenomonas_SGB5896	0.04	0.13549	Positive
SGB8831_Desulfobulbus_oralis	SGB5896_Selenomonas_SGB5896	0.04	0.111118	Positive
SGB15878_Actinomyces_oris	SGB5825_group_Dialister_invisus	0.04	0	Negative
SGB3607_Treponema_vincentii	SGB5825_group_Dialister_invisus	0.04	-0.126764	Negative
SGB3607_Treponema_vincentii	SGB6939_Veillonella_parvula	0.04	-0.133806	Negative
SGB1411_group_Alloprevotella_tannerae	SGB6653_Parvimonas_micra	0.04	0	Negative
SGB1561_Prevotella_nigrescens	SGB6653_Parvimonas_micra	0.04	-0.0350263	Negative
SGB15878_Actinomyces_oris	SGB8831_Desulfobulbus_oralis	0.04	-0.176061	Negative
SGB5896_Selenomonas_SGB5896	SGB8831_Desulfobulbus_oralis	0.04	0.111118	Positive
SGB5872_GGB4299_SGB5872	SGB3613_Treponema_denticola	0.04	0.19356	Positive
SGB3585_Treponema_socranskii	SGB3613_Treponema_denticola	0.04	0.0633819	Positive
SGB3613_Treponema_denticola	SGB3585_Treponema_socranskii	0.04	0.0633819	Positive
SGB15877_Actinomyces_dentalis	SGB3607_Treponema_vincentii	0.04	0.169018	Positive
SGB17007_Corynebacterium_matruchotii	SGB3607_Treponema_vincentii	0.04	0.0811299	Positive
SGB5872_GGB4299_SGB5872	SGB3607_Treponema_vincentii	0.04	0.0716887	Positive
SGB5825_group_Dialister_invisus	SGB3607_Treponema_vincentii	0.04	-0.126764	Negative
SGB6939_Veillonella_parvula	SGB3607_Treponema_vincentii	0.04	-0.133806	Negative
SGB5935_GGB4333_SGB5935	SGB3607_Treponema_vincentii	0.04	0.0705477	Positive
SGB1524_Prevotella_maculosa	SGB5935_GGB4333_SGB5935	0.04	0.105079	Positive
SGB2497_Capnocytophaga_ochracea	SGB5935_GGB4333_SGB5935	0.04	-0.0595447	Negative
SGB3607_Treponema_vincentii	SGB5935_GGB4333_SGB5935	0.04	0.0705477	Positive
SGB5872_GGB4299_SGB5872	SGB15877_Actinomyces_dentalis	0.02	0.181523	Positive
SGB2016_Porphyromonas_endodontalis	SGB17007_Corynebacterium_matruchotii	0.02	-0.0420316	Negative
SGB1341_Bacteroidetes_oral_taxon_274	SGB17007_Corynebacterium_matruchotii	0.02	-0.269703	Negative
SGB6007_Fusobacterium_nucleatum	SGB17007_Corynebacterium_matruchotii	0.02	-0.0735553	Negative
SGB3585_Treponema_socranskii	SGB17007_Corynebacterium_matruchotii	0.02	-0.06655	Negative
SGB2479_Capnocytophaga_gingivalis	SGB2052_Phocaeicola_abscessus	0.02	-0.164624	Negative
SGB3931_Eubacterium_brachy	SGB2052_Phocaeicola_abscessus	0.02	-0.0740751	Negative
SGB17007_Corynebacterium_matruchotii	SGB2016_Porphyromonas_endodontalis	0.02	-0.0420316	Negative
SGB2497_Capnocytophaga_ochracea	SGB2016_Porphyromonas_endodontalis	0.02	0.104895	Positive
SGB3931_Eubacterium_brachy	SGB1411_group_Alloprevotella_tannerae	0.02	0.0705477	Positive
SGB6007_Fusobacterium_nucleatum	SGB1411_group_Alloprevotella_tannerae	0.02	-0.0105079	Negative
SGB3607_Treponema_vincentii	SGB1411_group_Alloprevotella_tannerae	0.02	0.0282191	Positive
SGB1524_Prevotella_maculosa	SGB1458_Prevotella_conceptionensis	0.02	-0.0875658	Negative
SGB5872_GGB4299_SGB5872	SGB1458_Prevotella_conceptionensis	0.02	-0.0855725	Negative
SGB1458_Prevotella_conceptionensis	SGB1524_Prevotella_maculosa	0.02	-0.0875658	Negative
SGB3931_Eubacterium_brachy	SGB1524_Prevotella_maculosa	0.02	-0.154933	Negative
SGB17007_Corynebacterium_matruchotii	SGB1341_Bacteroidetes_oral_taxon_274	0.02	-0.269703	Negative
SGB2052_Phocaeicola_abscessus	SGB2479_Capnocytophaga_gingivalis	0.02	-0.164624	Negative
SGB19315_Campylobacter_rectus	SGB2479_Capnocytophaga_gingivalis	0.02	0.0352121	Positive
SGB2016_Porphyromonas_endodontalis	SGB2497_Capnocytophaga_ochracea	0.02	0.104895	Positive
SGB2052_Phocaeicola_abscessus	SGB3931_Eubacterium_brachy	0.02	-0.0740751	Negative
SGB1411_group_Alloprevotella_tannerae	SGB3931_Eubacterium_brachy	0.02	0.0705477	Positive
SGB1524_Prevotella_maculosa	SGB3931_Eubacterium_brachy	0.02	-0.154933	Negative
SGB5825_group_Dialister_invisus	SGB3931_Eubacterium_brachy	0.02	0.0704243	Positive
SGB6007_Fusobacterium_nucleatum	SGB3931_Eubacterium_brachy	0.02	-0.0845091	Negative
SGB3607_Treponema_vincentii	SGB6627_Eubacterium_nodatum	0.02	0.0176369	Positive
SGB15877_Actinomyces_dentalis	SGB5872_GGB4299_SGB5872	0.02	0.181523	Positive
SGB1458_Prevotella_conceptionensis	SGB5872_GGB4299_SGB5872	0.02	-0.0855725	Negative
SGB3931_Eubacterium_brachy	SGB5825_group_Dialister_invisus	0.02	0.0704243	Positive
SGB17007_Corynebacterium_matruchotii	SGB6007_Fusobacterium_nucleatum	0.02	-0.0735553	Negative
SGB1411_group_Alloprevotella_tannerae	SGB6007_Fusobacterium_nucleatum	0.02	-0.0105079	Negative
SGB3931_Eubacterium_brachy	SGB6007_Fusobacterium_nucleatum	0.02	-0.0845091	Negative
SGB2479_Capnocytophaga_gingivalis	SGB19315_Campylobacter_rectus	0.02	0.0352121	Positive
SGB17007_Corynebacterium_matruchotii	SGB3585_Treponema_socranskii	0.02	-0.06655	Negative
SGB1411_group_Alloprevotella_tannerae	SGB3607_Treponema_vincentii	0.02	0.0282191	Positive
SGB6627_Eubacterium_nodatum	SGB3607_Treponema_vincentii	0.02	0.0176369	Positive

## Sheet: stability_treatment_no
Taxon1	Taxon2	Selection_Frequency	Correlation	Edge_Type
SGB19882_Candidatus_Nanosynsacchari_sp_TM7_ANC_38_39_G1_1	SGB15877_Actinomyces_dentalis	1	0.844118	Positive
SGB2053_Tannerella_forsythia	SGB2057_Porphyromonas_gingivalis	1	0.885294	Positive
SGB2057_Porphyromonas_gingivalis	SGB2053_Tannerella_forsythia	1	0.885294	Positive
SGB19315_Campylobacter_rectus	SGB2053_Tannerella_forsythia	1	0.882353	Positive
SGB15877_Actinomyces_dentalis	SGB19882_Candidatus_Nanosynsacchari_sp_TM7_ANC_38_39_G1_1	1	0.844118	Positive
SGB2053_Tannerella_forsythia	SGB19315_Campylobacter_rectus	1	0.882353	Positive
SGB6627_Eubacterium_nodatum	SGB2057_Porphyromonas_gingivalis	0.98	0.794118	Positive
SGB6627_Eubacterium_nodatum	SGB2053_Tannerella_forsythia	0.98	0.805882	Positive
SGB2057_Porphyromonas_gingivalis	SGB6627_Eubacterium_nodatum	0.98	0.794118	Positive
SGB2053_Tannerella_forsythia	SGB6627_Eubacterium_nodatum	0.98	0.805882	Positive
SGB19315_Campylobacter_rectus	SGB2057_Porphyromonas_gingivalis	0.96	0.838235	Positive
SGB19315_Campylobacter_rectus	SGB6627_Eubacterium_nodatum	0.96	0.8	Positive
SGB2057_Porphyromonas_gingivalis	SGB19315_Campylobacter_rectus	0.96	0.838235	Positive
SGB6627_Eubacterium_nodatum	SGB19315_Campylobacter_rectus	0.96	0.8	Positive
SGB3920_Mogibacterium_timidum	SGB6627_Eubacterium_nodatum	0.94	0.791176	Positive
SGB5935_GGB4333_SGB5935	SGB6627_Eubacterium_nodatum	0.94	0.778764	Positive
SGB6627_Eubacterium_nodatum	SGB3920_Mogibacterium_timidum	0.94	0.791176	Positive
SGB6627_Eubacterium_nodatum	SGB5935_GGB4333_SGB5935	0.94	0.778764	Positive
SGB8831_Desulfobulbus_oralis	SGB5825_group_Dialister_invisus	0.92	0.761065	Positive
SGB5825_group_Dialister_invisus	SGB8831_Desulfobulbus_oralis	0.92	0.761065	Positive
SGB5935_GGB4333_SGB5935	SGB3613_Treponema_denticola	0.92	0.787614	Positive
SGB3613_Treponema_denticola	SGB5935_GGB4333_SGB5935	0.92	0.787614	Positive
SGB19315_Campylobacter_rectus	SGB3920_Mogibacterium_timidum	0.9	0.708824	Positive
SGB3920_Mogibacterium_timidum	SGB19315_Campylobacter_rectus	0.9	0.708824	Positive
SGB3613_Treponema_denticola	SGB19315_Campylobacter_rectus	0.9	0.767647	Positive
SGB19315_Campylobacter_rectus	SGB3613_Treponema_denticola	0.9	0.767647	Positive
SGB3613_Treponema_denticola	SGB2053_Tannerella_forsythia	0.88	0.826471	Positive
SGB2053_Tannerella_forsythia	SGB3613_Treponema_denticola	0.88	0.826471	Positive
SGB5935_GGB4333_SGB5935	SGB2053_Tannerella_forsythia	0.86	0.699118	Positive
SGB2053_Tannerella_forsythia	SGB5935_GGB4333_SGB5935	0.86	0.699118	Positive
SGB3613_Treponema_denticola	SGB2057_Porphyromonas_gingivalis	0.8	0.761765	Positive
SGB2057_Porphyromonas_gingivalis	SGB3613_Treponema_denticola	0.8	0.761765	Positive
SGB17007_Corynebacterium_matruchotii	SGB15878_Actinomyces_oris	0.76	0.70493	Positive
SGB15878_Actinomyces_oris	SGB17007_Corynebacterium_matruchotii	0.76	0.70493	Positive
SGB3920_Mogibacterium_timidum	SGB2053_Tannerella_forsythia	0.76	0.664706	Positive
SGB2053_Tannerella_forsythia	SGB3920_Mogibacterium_timidum	0.76	0.664706	Positive
SGB6653_Parvimonas_micra	SGB3920_Mogibacterium_timidum	0.74	0.691176	Positive
SGB3920_Mogibacterium_timidum	SGB6653_Parvimonas_micra	0.74	0.691176	Positive
SGB5825_group_Dialister_invisus	SGB2053_Tannerella_forsythia	0.72	0.697059	Positive
SGB2053_Tannerella_forsythia	SGB5825_group_Dialister_invisus	0.72	0.697059	Positive
SGB3613_Treponema_denticola	SGB6627_Eubacterium_nodatum	0.7	0.702941	Positive
SGB5872_GGB4299_SGB5872	SGB3920_Mogibacterium_timidum	0.7	0.658824	Positive
SGB5896_Selenomonas_SGB5896	SGB3920_Mogibacterium_timidum	0.7	0.7	Positive
SGB3920_Mogibacterium_timidum	SGB5872_GGB4299_SGB5872	0.7	0.658824	Positive
SGB3920_Mogibacterium_timidum	SGB5896_Selenomonas_SGB5896	0.7	0.7	Positive
SGB6627_Eubacterium_nodatum	SGB3613_Treponema_denticola	0.7	0.702941	Positive
SGB6939_Veillonella_parvula	SGB2052_Phocaeicola_abscessus	0.66	-0.66961	Negative
SGB2052_Phocaeicola_abscessus	SGB6939_Veillonella_parvula	0.66	-0.66961	Negative
SGB5935_GGB4333_SGB5935	SGB3920_Mogibacterium_timidum	0.64	0.64897	Positive
SGB3920_Mogibacterium_timidum	SGB5935_GGB4333_SGB5935	0.64	0.64897	Positive
SGB6653_Parvimonas_micra	SGB5896_Selenomonas_SGB5896	0.62	0.664706	Positive
SGB5896_Selenomonas_SGB5896	SGB6653_Parvimonas_micra	0.62	0.664706	Positive
SGB3585_Treponema_socranskii	SGB5872_GGB4299_SGB5872	0.6	0.655882	Positive
SGB5872_GGB4299_SGB5872	SGB3585_Treponema_socranskii	0.6	0.655882	Positive
SGB5872_GGB4299_SGB5872	SGB19882_Candidatus_Nanosynsacchari_sp_TM7_ANC_38_39_G1_1	0.58	0.638235	Positive
SGB19882_Candidatus_Nanosynsacchari_sp_TM7_ANC_38_39_G1_1	SGB5872_GGB4299_SGB5872	0.58	0.638235	Positive
SGB3585_Treponema_socranskii	SGB5896_Selenomonas_SGB5896	0.58	0.670588	Positive
SGB19315_Campylobacter_rectus	SGB5825_group_Dialister_invisus	0.58	0.608824	Positive
SGB5825_group_Dialister_invisus	SGB19315_Campylobacter_rectus	0.58	0.608824	Positive
SGB5896_Selenomonas_SGB5896	SGB3585_Treponema_socranskii	0.58	0.670588	Positive
SGB2479_Capnocytophaga_gingivalis	SGB15878_Actinomyces_oris	0.54	0.635493	Positive
SGB19882_Candidatus_Nanosynsacchari_sp_TM7_ANC_38_39_G1_1	SGB1524_Prevotella_maculosa	0.54	0.551877	Positive
SGB15878_Actinomyces_oris	SGB2479_Capnocytophaga_gingivalis	0.54	0.635493	Positive
SGB1524_Prevotella_maculosa	SGB19882_Candidatus_Nanosynsacchari_sp_TM7_ANC_38_39_G1_1	0.54	0.551877	Positive
SGB5825_group_Dialister_invisus	SGB6627_Eubacterium_nodatum	0.54	0.591176	Positive
SGB5896_Selenomonas_SGB5896	SGB5872_GGB4299_SGB5872	0.54	0.632353	Positive
SGB5872_GGB4299_SGB5872	SGB5896_Selenomonas_SGB5896	0.54	0.632353	Positive
SGB6627_Eubacterium_nodatum	SGB5825_group_Dialister_invisus	0.54	0.591176	Positive
SGB5935_GGB4333_SGB5935	SGB5825_group_Dialister_invisus	0.54	0.592923	Positive
SGB5825_group_Dialister_invisus	SGB5935_GGB4333_SGB5935	0.54	0.592923	Positive
SGB6653_Parvimonas_micra	SGB5825_group_Dialister_invisus	0.52	0.552941	Positive
SGB5825_group_Dialister_invisus	SGB6653_Parvimonas_micra	0.52	0.552941	Positive
SGB5825_group_Dialister_invisus	SGB3931_Eubacterium_brachy	0.5	0.578367	Positive
SGB3931_Eubacterium_brachy	SGB5825_group_Dialister_invisus	0.5	0.578367	Positive
SGB2497_Capnocytophaga_ochracea	SGB15877_Actinomyces_dentalis	0.48	0.52833	Positive
SGB1525_Prevotella_oris	SGB15878_Actinomyces_oris	0.48	0.582474	Positive
SGB2497_Capnocytophaga_ochracea	SGB17007_Corynebacterium_matruchotii	0.48	0.597498	Positive
SGB6629_Filifactor_alocis	SGB2016_Porphyromonas_endodontalis	0.48	0.597944	Positive
SGB5935_GGB4333_SGB5935	SGB2057_Porphyromonas_gingivalis	0.48	0.545725	Positive
SGB15878_Actinomyces_oris	SGB1525_Prevotella_oris	0.48	0.582474	Positive
SGB15877_Actinomyces_dentalis	SGB2497_Capnocytophaga_ochracea	0.48	0.52833	Positive
SGB17007_Corynebacterium_matruchotii	SGB2497_Capnocytophaga_ochracea	0.48	0.597498	Positive
SGB6629_Filifactor_alocis	SGB2497_Capnocytophaga_ochracea	0.48	0.553052	Positive
SGB2016_Porphyromonas_endodontalis	SGB6629_Filifactor_alocis	0.48	0.597944	Positive
SGB2497_Capnocytophaga_ochracea	SGB6629_Filifactor_alocis	0.48	0.553052	Positive
SGB2057_Porphyromonas_gingivalis	SGB5935_GGB4333_SGB5935	0.48	0.545725	Positive
SGB3607_Treponema_vincentii	SGB6939_Veillonella_parvula	0.46	-0.629412	Negative
SGB5935_GGB4333_SGB5935	SGB19315_Campylobacter_rectus	0.46	0.575224	Positive
SGB6939_Veillonella_parvula	SGB3607_Treponema_vincentii	0.46	-0.629412	Negative
SGB19315_Campylobacter_rectus	SGB5935_GGB4333_SGB5935	0.46	0.575224	Positive
SGB5825_group_Dialister_invisus	SGB2057_Porphyromonas_gingivalis	0.44	0.517647	Positive
SGB2057_Porphyromonas_gingivalis	SGB5825_group_Dialister_invisus	0.44	0.517647	Positive
SGB6939_Veillonella_parvula	SGB5825_group_Dialister_invisus	0.44	-0.582353	Negative
SGB5825_group_Dialister_invisus	SGB6939_Veillonella_parvula	0.44	-0.582353	Negative
SGB2057_Porphyromonas_gingivalis	SGB2016_Porphyromonas_endodontalis	0.42	0.567647	Positive
SGB2016_Porphyromonas_endodontalis	SGB2057_Porphyromonas_gingivalis	0.42	0.567647	Positive
SGB2479_Capnocytophaga_gingivalis	SGB1458_Prevotella_conceptionensis	0.42	0.593359	Positive
SGB2497_Capnocytophaga_ochracea	SGB1524_Prevotella_maculosa	0.42	0.505155	Positive
SGB8831_Desulfobulbus_oralis	SGB2053_Tannerella_forsythia	0.42	0.522126	Positive
SGB1458_Prevotella_conceptionensis	SGB2479_Capnocytophaga_gingivalis	0.42	0.593359	Positive
SGB1524_Prevotella_maculosa	SGB2497_Capnocytophaga_ochracea	0.42	0.505155	Positive
SGB6653_Parvimonas_micra	SGB5872_GGB4299_SGB5872	0.42	0.547059	Positive
SGB3613_Treponema_denticola	SGB5825_group_Dialister_invisus	0.42	0.532353	Positive
SGB3607_Treponema_vincentii	SGB5825_group_Dialister_invisus	0.42	0.552941	Positive
SGB5872_GGB4299_SGB5872	SGB6653_Parvimonas_micra	0.42	0.547059	Positive
SGB6007_Fusobacterium_nucleatum	SGB6653_Parvimonas_micra	0.42	0.482353	Positive
SGB6653_Parvimonas_micra	SGB6007_Fusobacterium_nucleatum	0.42	0.482353	Positive
SGB2053_Tannerella_forsythia	SGB8831_Desulfobulbus_oralis	0.42	0.522126	Positive
SGB5825_group_Dialister_invisus	SGB3613_Treponema_denticola	0.42	0.532353	Positive
SGB5825_group_Dialister_invisus	SGB3607_Treponema_vincentii	0.42	0.552941	Positive
SGB1524_Prevotella_maculosa	SGB15877_Actinomyces_dentalis	0.4	0.51067	Positive
SGB2053_Tannerella_forsythia	SGB15878_Actinomyces_oris	0.4	-0.522443	Negative
SGB3585_Treponema_socranskii	SGB15878_Actinomyces_oris	0.4	-0.57248	Negative
SGB19315_Campylobacter_rectus	SGB2016_Porphyromonas_endodontalis	0.4	0.555882	Positive
SGB1561_Prevotella_nigrescens	SGB1411_group_Alloprevotella_tannerae	0.4	0.564706	Positive
SGB15877_Actinomyces_dentalis	SGB1524_Prevotella_maculosa	0.4	0.51067	Positive
SGB1411_group_Alloprevotella_tannerae	SGB1561_Prevotella_nigrescens	0.4	0.564706	Positive
SGB3931_Eubacterium_brachy	SGB1525_Prevotella_oris	0.4	0.510309	Positive
SGB15878_Actinomyces_oris	SGB2053_Tannerella_forsythia	0.4	-0.522443	Negative
SGB3585_Treponema_socranskii	SGB19882_Candidatus_Nanosynsacchari_sp_TM7_ANC_38_39_G1_1	0.4	0.491176	Positive
SGB1525_Prevotella_oris	SGB3931_Eubacterium_brachy	0.4	0.510309	Positive
SGB5825_group_Dialister_invisus	SGB3920_Mogibacterium_timidum	0.4	0.5	Positive
SGB3920_Mogibacterium_timidum	SGB5825_group_Dialister_invisus	0.4	0.5	Positive
SGB2016_Porphyromonas_endodontalis	SGB19315_Campylobacter_rectus	0.4	0.555882	Positive
SGB15878_Actinomyces_oris	SGB3585_Treponema_socranskii	0.4	-0.57248	Negative
SGB19882_Candidatus_Nanosynsacchari_sp_TM7_ANC_38_39_G1_1	SGB3585_Treponema_socranskii	0.4	0.491176	Positive
SGB6007_Fusobacterium_nucleatum	SGB1525_Prevotella_oris	0.38	0.556292	Positive
SGB1525_Prevotella_oris	SGB6007_Fusobacterium_nucleatum	0.38	0.556292	Positive
SGB2057_Porphyromonas_gingivalis	SGB15878_Actinomyces_oris	0.36	-0.487123	Negative
SGB15878_Actinomyces_oris	SGB2057_Porphyromonas_gingivalis	0.36	-0.487123	Negative
SGB1524_Prevotella_maculosa	SGB1411_group_Alloprevotella_tannerae	0.36	0.541575	Positive
SGB5896_Selenomonas_SGB5896	SGB1458_Prevotella_conceptionensis	0.36	-0.483778	Negative
SGB1411_group_Alloprevotella_tannerae	SGB1524_Prevotella_maculosa	0.36	0.541575	Positive
SGB6653_Parvimonas_micra	SGB3931_Eubacterium_brachy	0.36	0.52833	Positive
SGB3607_Treponema_vincentii	SGB3931_Eubacterium_brachy	0.36	0.543047	Positive
SGB6629_Filifactor_alocis	SGB6627_Eubacterium_nodatum	0.36	0.514897	Positive
SGB6627_Eubacterium_nodatum	SGB6629_Filifactor_alocis	0.36	0.514897	Positive
SGB8831_Desulfobulbus_oralis	SGB6629_Filifactor_alocis	0.36	0.4831	Positive
SGB1458_Prevotella_conceptionensis	SGB5896_Selenomonas_SGB5896	0.36	-0.483778	Negative
SGB19315_Campylobacter_rectus	SGB5896_Selenomonas_SGB5896	0.36	0.505882	Positive
SGB3931_Eubacterium_brachy	SGB6653_Parvimonas_micra	0.36	0.52833	Positive
SGB6629_Filifactor_alocis	SGB8831_Desulfobulbus_oralis	0.36	0.4831	Positive
SGB5896_Selenomonas_SGB5896	SGB19315_Campylobacter_rectus	0.36	0.505882	Positive
SGB3931_Eubacterium_brachy	SGB3607_Treponema_vincentii	0.36	0.543047	Positive
SGB5872_GGB4299_SGB5872	SGB15877_Actinomyces_dentalis	0.34	0.488235	Positive
SGB3585_Treponema_socranskii	SGB1524_Prevotella_maculosa	0.34	0.470935	Positive
SGB5896_Selenomonas_SGB5896	SGB19882_Candidatus_Nanosynsacchari_sp_TM7_ANC_38_39_G1_1	0.34	0.488235	Positive
SGB6653_Parvimonas_micra	SGB6627_Eubacterium_nodatum	0.34	0.491176	Positive
SGB15877_Actinomyces_dentalis	SGB5872_GGB4299_SGB5872	0.34	0.488235	Positive
SGB19882_Candidatus_Nanosynsacchari_sp_TM7_ANC_38_39_G1_1	SGB5896_Selenomonas_SGB5896	0.34	0.488235	Positive
SGB6627_Eubacterium_nodatum	SGB6653_Parvimonas_micra	0.34	0.491176	Positive
SGB1524_Prevotella_maculosa	SGB3585_Treponema_socranskii	0.34	0.470935	Positive
SGB6629_Filifactor_alocis	SGB17007_Corynebacterium_matruchotii	0.32	0.534526	Positive
SGB5872_GGB4299_SGB5872	SGB1411_group_Alloprevotella_tannerae	0.32	0.455882	Positive
SGB17007_Corynebacterium_matruchotii	SGB6629_Filifactor_alocis	0.32	0.534526	Positive
SGB1411_group_Alloprevotella_tannerae	SGB5872_GGB4299_SGB5872	0.32	0.455882	Positive
SGB1341_Bacteroidetes_oral_taxon_274	SGB15878_Actinomyces_oris	0.3	-0.473878	Negative
SGB19315_Campylobacter_rectus	SGB15878_Actinomyces_oris	0.3	-0.494481	Negative
SGB5935_GGB4333_SGB5935	SGB15878_Actinomyces_oris	0.3	-0.490038	Negative
SGB3613_Treponema_denticola	SGB2052_Phocaeicola_abscessus	0.3	0.518028	Positive
SGB2497_Capnocytophaga_ochracea	SGB1458_Prevotella_conceptionensis	0.3	0.513654	Positive
SGB15878_Actinomyces_oris	SGB1341_Bacteroidetes_oral_taxon_274	0.3	-0.473878	Negative
SGB1458_Prevotella_conceptionensis	SGB2497_Capnocytophaga_ochracea	0.3	0.513654	Positive
SGB5896_Selenomonas_SGB5896	SGB6627_Eubacterium_nodatum	0.3	0.517647	Positive
SGB6007_Fusobacterium_nucleatum	SGB3920_Mogibacterium_timidum	0.3	0.347059	Positive
SGB5825_group_Dialister_invisus	SGB5872_GGB4299_SGB5872	0.3	0.411765	Positive
SGB6627_Eubacterium_nodatum	SGB5896_Selenomonas_SGB5896	0.3	0.517647	Positive
SGB5872_GGB4299_SGB5872	SGB5825_group_Dialister_invisus	0.3	0.411765	Positive
SGB3920_Mogibacterium_timidum	SGB6007_Fusobacterium_nucleatum	0.3	0.347059	Positive
SGB15878_Actinomyces_oris	SGB19315_Campylobacter_rectus	0.3	-0.494481	Negative
SGB2052_Phocaeicola_abscessus	SGB3613_Treponema_denticola	0.3	0.518028	Positive
SGB15878_Actinomyces_oris	SGB5935_GGB4333_SGB5935	0.3	-0.490038	Negative
SGB6627_Eubacterium_nodatum	SGB15878_Actinomyces_oris	0.28	-0.488595	Negative
SGB15878_Actinomyces_oris	SGB6627_Eubacterium_nodatum	0.28	-0.488595	Negative
SGB8831_Desulfobulbus_oralis	SGB6627_Eubacterium_nodatum	0.28	0.451329	Positive
SGB3613_Treponema_denticola	SGB3920_Mogibacterium_timidum	0.28	0.514706	Positive
SGB3585_Treponema_socranskii	SGB6939_Veillonella_parvula	0.28	-0.514706	Negative
SGB6627_Eubacterium_nodatum	SGB8831_Desulfobulbus_oralis	0.28	0.451329	Positive
SGB19315_Campylobacter_rectus	SGB8831_Desulfobulbus_oralis	0.28	0.362833	Positive
SGB3607_Treponema_vincentii	SGB8831_Desulfobulbus_oralis	0.28	0.412981	Positive
SGB8831_Desulfobulbus_oralis	SGB19315_Campylobacter_rectus	0.28	0.362833	Positive
SGB3920_Mogibacterium_timidum	SGB3613_Treponema_denticola	0.28	0.514706	Positive
SGB6939_Veillonella_parvula	SGB3585_Treponema_socranskii	0.28	-0.514706	Negative
SGB8831_Desulfobulbus_oralis	SGB3607_Treponema_vincentii	0.28	0.412981	Positive
SGB2053_Tannerella_forsythia	SGB2016_Porphyromonas_endodontalis	0.26	0.461765	Positive
SGB3920_Mogibacterium_timidum	SGB2057_Porphyromonas_gingivalis	0.26	0.520588	Positive
SGB8831_Desulfobulbus_oralis	SGB2057_Porphyromonas_gingivalis	0.26	0.371683	Positive
SGB2016_Porphyromonas_endodontalis	SGB2053_Tannerella_forsythia	0.26	0.461765	Positive
SGB6939_Veillonella_parvula	SGB2053_Tannerella_forsythia	0.26	-0.482353	Negative
SGB19315_Campylobacter_rectus	SGB2479_Capnocytophaga_gingivalis	0.26	-0.520971	Negative
SGB6007_Fusobacterium_nucleatum	SGB3931_Eubacterium_brachy	0.26	0.407653	Positive
SGB2057_Porphyromonas_gingivalis	SGB3920_Mogibacterium_timidum	0.26	0.520588	Positive
SGB19315_Campylobacter_rectus	SGB6629_Filifactor_alocis	0.26	0.38655	Positive
SGB2053_Tannerella_forsythia	SGB6939_Veillonella_parvula	0.26	-0.482353	Negative
SGB3613_Treponema_denticola	SGB6939_Veillonella_parvula	0.26	-0.441176	Negative
SGB3931_Eubacterium_brachy	SGB6007_Fusobacterium_nucleatum	0.26	0.407653	Positive
SGB2057_Porphyromonas_gingivalis	SGB8831_Desulfobulbus_oralis	0.26	0.371683	Positive
SGB2479_Capnocytophaga_gingivalis	SGB19315_Campylobacter_rectus	0.26	-0.520971	Negative
SGB6629_Filifactor_alocis	SGB19315_Campylobacter_rectus	0.26	0.38655	Positive
SGB6939_Veillonella_parvula	SGB3613_Treponema_denticola	0.26	-0.441176	Negative
SGB3585_Treponema_socranskii	SGB15877_Actinomyces_dentalis	0.24	0.4	Positive
SGB1524_Prevotella_maculosa	SGB17007_Corynebacterium_matruchotii	0.24	0.426785	Positive
SGB17007_Corynebacterium_matruchotii	SGB1524_Prevotella_maculosa	0.24	0.426785	Positive
SGB2479_Capnocytophaga_gingivalis	SGB1525_Prevotella_oris	0.24	0.535346	Positive
SGB2479_Capnocytophaga_gingivalis	SGB2053_Tannerella_forsythia	0.24	-0.504783	Negative
SGB1525_Prevotella_oris	SGB2479_Capnocytophaga_gingivalis	0.24	0.535346	Positive
SGB2053_Tannerella_forsythia	SGB2479_Capnocytophaga_gingivalis	0.24	-0.504783	Negative
SGB5935_GGB4333_SGB5935	SGB8831_Desulfobulbus_oralis	0.24	0.514793	Positive
SGB15877_Actinomyces_dentalis	SGB3585_Treponema_socranskii	0.24	0.4	Positive
SGB5935_GGB4333_SGB5935	SGB3607_Treponema_vincentii	0.24	0.42773	Positive
SGB8831_Desulfobulbus_oralis	SGB5935_GGB4333_SGB5935	0.24	0.514793	Positive
SGB3607_Treponema_vincentii	SGB5935_GGB4333_SGB5935	0.24	0.42773	Positive
SGB1525_Prevotella_oris	SGB17007_Corynebacterium_matruchotii	0.22	0.497425	Positive
SGB19882_Candidatus_Nanosynsacchari_sp_TM7_ANC_38_39_G1_1	SGB1411_group_Alloprevotella_tannerae	0.22	0.438235	Positive
SGB3920_Mogibacterium_timidum	SGB1411_group_Alloprevotella_tannerae	0.22	0.429412	Positive
SGB6653_Parvimonas_micra	SGB1458_Prevotella_conceptionensis	0.22	-0.351034	Negative
SGB1561_Prevotella_nigrescens	SGB1524_Prevotella_maculosa	0.22	0.523915	Positive
SGB5872_GGB4299_SGB5872	SGB1524_Prevotella_maculosa	0.22	0.285504	Positive
SGB1524_Prevotella_maculosa	SGB1561_Prevotella_nigrescens	0.22	0.523915	Positive
SGB17007_Corynebacterium_matruchotii	SGB1525_Prevotella_oris	0.22	0.497425	Positive
SGB6629_Filifactor_alocis	SGB2053_Tannerella_forsythia	0.22	0.362391	Positive
SGB1411_group_Alloprevotella_tannerae	SGB19882_Candidatus_Nanosynsacchari_sp_TM7_ANC_38_39_G1_1	0.22	0.438235	Positive
SGB1411_group_Alloprevotella_tannerae	SGB3920_Mogibacterium_timidum	0.22	0.429412	Positive
SGB2053_Tannerella_forsythia	SGB6629_Filifactor_alocis	0.22	0.362391	Positive
SGB1524_Prevotella_maculosa	SGB5872_GGB4299_SGB5872	0.22	0.285504	Positive
SGB5935_GGB4333_SGB5935	SGB5872_GGB4299_SGB5872	0.22	0.395282	Positive
SGB8831_Desulfobulbus_oralis	SGB6939_Veillonella_parvula	0.22	-0.412981	Negative
SGB1458_Prevotella_conceptionensis	SGB6653_Parvimonas_micra	0.22	-0.351034	Negative
SGB6939_Veillonella_parvula	SGB8831_Desulfobulbus_oralis	0.22	-0.412981	Negative
SGB3613_Treponema_denticola	SGB8831_Desulfobulbus_oralis	0.22	0.374633	Positive
SGB8831_Desulfobulbus_oralis	SGB3613_Treponema_denticola	0.22	0.374633	Positive
SGB5872_GGB4299_SGB5872	SGB5935_GGB4333_SGB5935	0.22	0.395282	Positive
SGB17007_Corynebacterium_matruchotii	SGB15877_Actinomyces_dentalis	0.2	0.364706	Positive
SGB15877_Actinomyces_dentalis	SGB17007_Corynebacterium_matruchotii	0.2	0.364706	Positive
SGB5872_GGB4299_SGB5872	SGB2052_Phocaeicola_abscessus	0.2	0.381163	Positive
SGB5825_group_Dialister_invisus	SGB2052_Phocaeicola_abscessus	0.2	0.395879	Positive
SGB6007_Fusobacterium_nucleatum	SGB2052_Phocaeicola_abscessus	0.2	-0.4312	Negative
SGB5935_GGB4333_SGB5935	SGB2052_Phocaeicola_abscessus	0.2	0.402953	Positive
SGB19882_Candidatus_Nanosynsacchari_sp_TM7_ANC_38_39_G1_1	SGB1561_Prevotella_nigrescens	0.2	0.326471	Positive
SGB5872_GGB4299_SGB5872	SGB1341_Bacteroidetes_oral_taxon_274	0.2	0.414706	Positive
SGB6007_Fusobacterium_nucleatum	SGB2479_Capnocytophaga_gingivalis	0.2	0.406181	Positive
SGB1561_Prevotella_nigrescens	SGB19882_Candidatus_Nanosynsacchari_sp_TM7_ANC_38_39_G1_1	0.2	0.326471	Positive
SGB2052_Phocaeicola_abscessus	SGB5872_GGB4299_SGB5872	0.2	0.381163	Positive
SGB1341_Bacteroidetes_oral_taxon_274	SGB5872_GGB4299_SGB5872	0.2	0.414706	Positive
SGB6007_Fusobacterium_nucleatum	SGB5872_GGB4299_SGB5872	0.2	0.267647	Positive
SGB2052_Phocaeicola_abscessus	SGB5825_group_Dialister_invisus	0.2	0.395879	Positive
SGB2052_Phocaeicola_abscessus	SGB6007_Fusobacterium_nucleatum	0.2	-0.4312	Negative
SGB2479_Capnocytophaga_gingivalis	SGB6007_Fusobacterium_nucleatum	0.2	0.406181	Positive
SGB5872_GGB4299_SGB5872	SGB6007_Fusobacterium_nucleatum	0.2	0.267647	Positive
SGB2052_Phocaeicola_abscessus	SGB5935_GGB4333_SGB5935	0.2	0.402953	Positive
SGB3607_Treponema_vincentii	SGB15877_Actinomyces_dentalis	0.18	-0.326471	Negative
SGB5896_Selenomonas_SGB5896	SGB15878_Actinomyces_oris	0.18	-0.420898	Negative
SGB6939_Veillonella_parvula	SGB15878_Actinomyces_oris	0.18	0.459161	Positive
SGB3585_Treponema_socranskii	SGB2052_Phocaeicola_abscessus	0.18	0.419426	Positive
SGB2479_Capnocytophaga_gingivalis	SGB2016_Porphyromonas_endodontalis	0.18	-0.339956	Negative
SGB6629_Filifactor_alocis	SGB2057_Porphyromonas_gingivalis	0.18	0.38353	Positive
SGB3585_Treponema_socranskii	SGB1411_group_Alloprevotella_tannerae	0.18	0.347059	Positive
SGB1341_Bacteroidetes_oral_taxon_274	SGB2053_Tannerella_forsythia	0.18	0.323529	Positive
SGB2053_Tannerella_forsythia	SGB1341_Bacteroidetes_oral_taxon_274	0.18	0.323529	Positive
SGB2016_Porphyromonas_endodontalis	SGB2479_Capnocytophaga_gingivalis	0.18	-0.339956	Negative
SGB6627_Eubacterium_nodatum	SGB2479_Capnocytophaga_gingivalis	0.18	-0.351729	Negative
SGB2479_Capnocytophaga_gingivalis	SGB6627_Eubacterium_nodatum	0.18	-0.351729	Negative
SGB2057_Porphyromonas_gingivalis	SGB6629_Filifactor_alocis	0.18	0.38353	Positive
SGB5935_GGB4333_SGB5935	SGB6629_Filifactor_alocis	0.18	0.360432	Positive
SGB19315_Campylobacter_rectus	SGB5872_GGB4299_SGB5872	0.18	0.335294	Positive
SGB15878_Actinomyces_oris	SGB5896_Selenomonas_SGB5896	0.18	-0.420898	Negative
SGB15878_Actinomyces_oris	SGB6939_Veillonella_parvula	0.18	0.459161	Positive
SGB5872_GGB4299_SGB5872	SGB19315_Campylobacter_rectus	0.18	0.335294	Positive
SGB2052_Phocaeicola_abscessus	SGB3585_Treponema_socranskii	0.18	0.419426	Positive
SGB1411_group_Alloprevotella_tannerae	SGB3585_Treponema_socranskii	0.18	0.347059	Positive
SGB15877_Actinomyces_dentalis	SGB3607_Treponema_vincentii	0.18	-0.326471	Negative
SGB6629_Filifactor_alocis	SGB5935_GGB4333_SGB5935	0.18	0.360432	Positive
SGB3920_Mogibacterium_timidum	SGB15878_Actinomyces_oris	0.16	-0.453275	Negative
SGB5872_GGB4299_SGB5872	SGB15878_Actinomyces_oris	0.16	-0.438558	Negative
SGB19882_Candidatus_Nanosynsacchari_sp_TM7_ANC_38_39_G1_1	SGB17007_Corynebacterium_matruchotii	0.16	0.291176	Positive
SGB6627_Eubacterium_nodatum	SGB1411_group_Alloprevotella_tannerae	0.16	0.297059	Positive
SGB1341_Bacteroidetes_oral_taxon_274	SGB1458_Prevotella_conceptionensis	0.16	0.345134	Positive
SGB3931_Eubacterium_brachy	SGB2053_Tannerella_forsythia	0.16	0.348786	Positive
SGB5896_Selenomonas_SGB5896	SGB2053_Tannerella_forsythia	0.16	0.391176	Positive
SGB3607_Treponema_vincentii	SGB2053_Tannerella_forsythia	0.16	0.320588	Positive
SGB1458_Prevotella_conceptionensis	SGB1341_Bacteroidetes_oral_taxon_274	0.16	0.345134	Positive
SGB5935_GGB4333_SGB5935	SGB2479_Capnocytophaga_gingivalis	0.16	-0.29668	Negative
SGB17007_Corynebacterium_matruchotii	SGB19882_Candidatus_Nanosynsacchari_sp_TM7_ANC_38_39_G1_1	0.16	0.291176	Positive
SGB3920_Mogibacterium_timidum	SGB19882_Candidatus_Nanosynsacchari_sp_TM7_ANC_38_39_G1_1	0.16	0.35	Positive
SGB2053_Tannerella_forsythia	SGB3931_Eubacterium_brachy	0.16	0.348786	Positive
SGB1411_group_Alloprevotella_tannerae	SGB6627_Eubacterium_nodatum	0.16	0.297059	Positive
SGB15878_Actinomyces_oris	SGB3920_Mogibacterium_timidum	0.16	-0.453275	Negative
SGB19882_Candidatus_Nanosynsacchari_sp_TM7_ANC_38_39_G1_1	SGB3920_Mogibacterium_timidum	0.16	0.35	Positive
SGB15878_Actinomyces_oris	SGB5872_GGB4299_SGB5872	0.16	-0.438558	Negative
SGB2053_Tannerella_forsythia	SGB5896_Selenomonas_SGB5896	0.16	0.391176	Positive
SGB5935_GGB4333_SGB5935	SGB5896_Selenomonas_SGB5896	0.16	0.404132	Positive
SGB3607_Treponema_vincentii	SGB3613_Treponema_denticola	0.16	0.314706	Positive
SGB2053_Tannerella_forsythia	SGB3607_Treponema_vincentii	0.16	0.320588	Positive
SGB3613_Treponema_denticola	SGB3607_Treponema_vincentii	0.16	0.314706	Positive
SGB2479_Capnocytophaga_gingivalis	SGB5935_GGB4333_SGB5935	0.16	-0.29668	Negative
SGB5896_Selenomonas_SGB5896	SGB5935_GGB4333_SGB5935	0.16	0.404132	Positive
SGB1411_group_Alloprevotella_tannerae	SGB15877_Actinomyces_dentalis	0.14	0.338235	Positive
SGB1458_Prevotella_conceptionensis	SGB15878_Actinomyces_oris	0.14	0.295204	Positive
SGB3613_Treponema_denticola	SGB15878_Actinomyces_oris	0.14	-0.344371	Negative
SGB1458_Prevotella_conceptionensis	SGB17007_Corynebacterium_matruchotii	0.14	0.321535	Positive
SGB2479_Capnocytophaga_gingivalis	SGB17007_Corynebacterium_matruchotii	0.14	0.369389	Positive
SGB5872_GGB4299_SGB5872	SGB17007_Corynebacterium_matruchotii	0.14	-0.308824	Negative
SGB19882_Candidatus_Nanosynsacchari_sp_TM7_ANC_38_39_G1_1	SGB2052_Phocaeicola_abscessus	0.14	0.323768	Positive
SGB6627_Eubacterium_nodatum	SGB2052_Phocaeicola_abscessus	0.14	0.282561	Positive
SGB3920_Mogibacterium_timidum	SGB2052_Phocaeicola_abscessus	0.14	0.259014	Positive
SGB6627_Eubacterium_nodatum	SGB2016_Porphyromonas_endodontalis	0.14	0.35	Positive
SGB8831_Desulfobulbus_oralis	SGB2016_Porphyromonas_endodontalis	0.14	0.117995	Positive
SGB1341_Bacteroidetes_oral_taxon_274	SGB2057_Porphyromonas_gingivalis	0.14	0.285294	Positive
SGB15877_Actinomyces_dentalis	SGB1411_group_Alloprevotella_tannerae	0.14	0.338235	Positive
SGB6653_Parvimonas_micra	SGB1411_group_Alloprevotella_tannerae	0.14	0.297059	Positive
SGB15878_Actinomyces_oris	SGB1458_Prevotella_conceptionensis	0.14	0.295204	Positive
SGB17007_Corynebacterium_matruchotii	SGB1458_Prevotella_conceptionensis	0.14	0.321535	Positive
SGB3585_Treponema_socranskii	SGB1525_Prevotella_oris	0.14	-0.360559	Negative
SGB3607_Treponema_vincentii	SGB1525_Prevotella_oris	0.14	0.276674	Positive
SGB6007_Fusobacterium_nucleatum	SGB2053_Tannerella_forsythia	0.14	0.317647	Positive
SGB2057_Porphyromonas_gingivalis	SGB1341_Bacteroidetes_oral_taxon_274	0.14	0.285294	Positive
SGB17007_Corynebacterium_matruchotii	SGB2479_Capnocytophaga_gingivalis	0.14	0.369389	Positive
SGB5896_Selenomonas_SGB5896	SGB2479_Capnocytophaga_gingivalis	0.14	-0.316409	Negative
SGB3607_Treponema_vincentii	SGB2497_Capnocytophaga_ochracea	0.14	-0.357616	Negative
SGB2052_Phocaeicola_abscessus	SGB19882_Candidatus_Nanosynsacchari_sp_TM7_ANC_38_39_G1_1	0.14	0.323768	Positive
SGB2052_Phocaeicola_abscessus	SGB6627_Eubacterium_nodatum	0.14	0.282561	Positive
SGB2016_Porphyromonas_endodontalis	SGB6627_Eubacterium_nodatum	0.14	0.35	Positive
SGB5872_GGB4299_SGB5872	SGB6627_Eubacterium_nodatum	0.14	0.326471	Positive
SGB2052_Phocaeicola_abscessus	SGB3920_Mogibacterium_timidum	0.14	0.259014	Positive
SGB17007_Corynebacterium_matruchotii	SGB5872_GGB4299_SGB5872	0.14	-0.308824	Negative
SGB6627_Eubacterium_nodatum	SGB5872_GGB4299_SGB5872	0.14	0.326471	Positive
SGB2479_Capnocytophaga_gingivalis	SGB5896_Selenomonas_SGB5896	0.14	-0.316409	Negative
SGB6007_Fusobacterium_nucleatum	SGB5825_group_Dialister_invisus	0.14	0.147059	Positive
SGB5935_GGB4333_SGB5935	SGB6939_Veillonella_parvula	0.14	-0.365783	Negative
SGB1411_group_Alloprevotella_tannerae	SGB6653_Parvimonas_micra	0.14	0.297059	Positive
SGB19315_Campylobacter_rectus	SGB6653_Parvimonas_micra	0.14	0.444118	Positive
SGB3607_Treponema_vincentii	SGB6653_Parvimonas_micra	0.14	0.429412	Positive
SGB5935_GGB4333_SGB5935	SGB6653_Parvimonas_micra	0.14	0.351034	Positive
SGB2053_Tannerella_forsythia	SGB6007_Fusobacterium_nucleatum	0.14	0.317647	Positive
SGB5825_group_Dialister_invisus	SGB6007_Fusobacterium_nucleatum	0.14	0.147059	Positive
SGB2016_Porphyromonas_endodontalis	SGB8831_Desulfobulbus_oralis	0.14	0.117995	Positive
SGB6653_Parvimonas_micra	SGB19315_Campylobacter_rectus	0.14	0.444118	Positive
SGB15878_Actinomyces_oris	SGB3613_Treponema_denticola	0.14	-0.344371	Negative
SGB1525_Prevotella_oris	SGB3585_Treponema_socranskii	0.14	-0.360559	Negative
SGB1525_Prevotella_oris	SGB3607_Treponema_vincentii	0.14	0.276674	Positive
SGB2497_Capnocytophaga_ochracea	SGB3607_Treponema_vincentii	0.14	-0.357616	Negative
SGB6653_Parvimonas_micra	SGB3607_Treponema_vincentii	0.14	0.429412	Positive
SGB6939_Veillonella_parvula	SGB5935_GGB4333_SGB5935	0.14	-0.365783	Negative
SGB6653_Parvimonas_micra	SGB5935_GGB4333_SGB5935	0.14	0.351034	Positive
SGB1458_Prevotella_conceptionensis	SGB15877_Actinomyces_dentalis	0.12	0.156343	Positive
SGB2052_Phocaeicola_abscessus	SGB15878_Actinomyces_oris	0.12	-0.281296	Negative
SGB2016_Porphyromonas_endodontalis	SGB17007_Corynebacterium_matruchotii	0.12	0.297059	Positive
SGB1341_Bacteroidetes_oral_taxon_274	SGB17007_Corynebacterium_matruchotii	0.12	-0.423529	Negative
SGB15878_Actinomyces_oris	SGB2052_Phocaeicola_abscessus	0.12	-0.281296	Negative
SGB2053_Tannerella_forsythia	SGB2052_Phocaeicola_abscessus	0.12	0.310523	Positive
SGB17007_Corynebacterium_matruchotii	SGB2016_Porphyromonas_endodontalis	0.12	0.297059	Positive
SGB1561_Prevotella_nigrescens	SGB2016_Porphyromonas_endodontalis	0.12	0.25	Positive
SGB3613_Treponema_denticola	SGB2016_Porphyromonas_endodontalis	0.12	0.376471	Positive
SGB5896_Selenomonas_SGB5896	SGB1411_group_Alloprevotella_tannerae	0.12	0.3	Positive
SGB6007_Fusobacterium_nucleatum	SGB1411_group_Alloprevotella_tannerae	0.12	0.370588	Positive
SGB19315_Campylobacter_rectus	SGB1411_group_Alloprevotella_tannerae	0.12	0.311765	Positive
SGB15877_Actinomyces_dentalis	SGB1458_Prevotella_conceptionensis	0.12	0.156343	Positive
SGB6629_Filifactor_alocis	SGB1524_Prevotella_maculosa	0.12	0.284082	Positive
SGB2016_Porphyromonas_endodontalis	SGB1561_Prevotella_nigrescens	0.12	0.25	Positive
SGB3585_Treponema_socranskii	SGB1561_Prevotella_nigrescens	0.12	0.35	Positive
SGB2052_Phocaeicola_abscessus	SGB2053_Tannerella_forsythia	0.12	0.310523	Positive
SGB5872_GGB4299_SGB5872	SGB2053_Tannerella_forsythia	0.12	0.332353	Positive
SGB6653_Parvimonas_micra	SGB2053_Tannerella_forsythia	0.12	0.379412	Positive
SGB17007_Corynebacterium_matruchotii	SGB1341_Bacteroidetes_oral_taxon_274	0.12	-0.423529	Negative
SGB2479_Capnocytophaga_gingivalis	SGB1341_Bacteroidetes_oral_taxon_274	0.12	-0.201619	Negative
SGB1341_Bacteroidetes_oral_taxon_274	SGB2479_Capnocytophaga_gingivalis	0.12	-0.201619	Negative
SGB3613_Treponema_denticola	SGB2479_Capnocytophaga_gingivalis	0.12	-0.259014	Negative
SGB6007_Fusobacterium_nucleatum	SGB6627_Eubacterium_nodatum	0.12	0.211765	Positive
SGB3607_Treponema_vincentii	SGB6627_Eubacterium_nodatum	0.12	0.247059	Positive
SGB1524_Prevotella_maculosa	SGB6629_Filifactor_alocis	0.12	0.284082	Positive
SGB6653_Parvimonas_micra	SGB6629_Filifactor_alocis	0.12	-0.0558686	Negative
SGB3613_Treponema_denticola	SGB6629_Filifactor_alocis	0.12	0.335211	Positive
SGB2053_Tannerella_forsythia	SGB5872_GGB4299_SGB5872	0.12	0.332353	Positive
SGB1411_group_Alloprevotella_tannerae	SGB5896_Selenomonas_SGB5896	0.12	0.3	Positive
SGB2053_Tannerella_forsythia	SGB6653_Parvimonas_micra	0.12	0.379412	Positive
SGB6629_Filifactor_alocis	SGB6653_Parvimonas_micra	0.12	-0.0558686	Negative
SGB1411_group_Alloprevotella_tannerae	SGB6007_Fusobacterium_nucleatum	0.12	0.370588	Positive
SGB6627_Eubacterium_nodatum	SGB6007_Fusobacterium_nucleatum	0.12	0.211765	Positive
SGB5935_GGB4333_SGB5935	SGB6007_Fusobacterium_nucleatum	0.12	0.238939	Positive
SGB1411_group_Alloprevotella_tannerae	SGB19315_Campylobacter_rectus	0.12	0.311765	Positive
SGB2016_Porphyromonas_endodontalis	SGB3613_Treponema_denticola	0.12	0.376471	Positive
SGB2479_Capnocytophaga_gingivalis	SGB3613_Treponema_denticola	0.12	-0.259014	Negative
SGB6629_Filifactor_alocis	SGB3613_Treponema_denticola	0.12	0.335211	Positive
SGB1561_Prevotella_nigrescens	SGB3585_Treponema_socranskii	0.12	0.35	Positive
SGB6627_Eubacterium_nodatum	SGB3607_Treponema_vincentii	0.12	0.247059	Positive
SGB6007_Fusobacterium_nucleatum	SGB5935_GGB4333_SGB5935	0.12	0.238939	Positive
SGB2057_Porphyromonas_gingivalis	SGB15877_Actinomyces_dentalis	0.1	-0.4	Negative
SGB1561_Prevotella_nigrescens	SGB15877_Actinomyces_dentalis	0.1	0.270588	Positive
SGB1411_group_Alloprevotella_tannerae	SGB15878_Actinomyces_oris	0.1	-0.173657	Negative
SGB6007_Fusobacterium_nucleatum	SGB17007_Corynebacterium_matruchotii	0.1	-0.0558824	Negative
SGB1524_Prevotella_maculosa	SGB2052_Phocaeicola_abscessus	0.1	0.162739	Positive
SGB1525_Prevotella_oris	SGB2052_Phocaeicola_abscessus	0.1	-0.260677	Negative
SGB19315_Campylobacter_rectus	SGB2052_Phocaeicola_abscessus	0.1	0.313466	Positive
SGB1411_group_Alloprevotella_tannerae	SGB2016_Porphyromonas_endodontalis	0.1	0.270588	Positive
SGB1524_Prevotella_maculosa	SGB2016_Porphyromonas_endodontalis	0.1	0.401766	Positive
SGB15877_Actinomyces_dentalis	SGB2057_Porphyromonas_gingivalis	0.1	-0.4	Negative
SGB15878_Actinomyces_oris	SGB1411_group_Alloprevotella_tannerae	0.1	-0.173657	Negative
SGB2016_Porphyromonas_endodontalis	SGB1411_group_Alloprevotella_tannerae	0.1	0.270588	Positive
SGB6007_Fusobacterium_nucleatum	SGB1458_Prevotella_conceptionensis	0.1	0.330385	Positive
SGB3607_Treponema_vincentii	SGB1458_Prevotella_conceptionensis	0.1	-0.247789	Negative
SGB5935_GGB4333_SGB5935	SGB1458_Prevotella_conceptionensis	0.1	0.133136	Positive
SGB2052_Phocaeicola_abscessus	SGB1524_Prevotella_maculosa	0.1	0.162739	Positive
SGB2016_Porphyromonas_endodontalis	SGB1524_Prevotella_maculosa	0.1	0.401766	Positive
SGB1525_Prevotella_oris	SGB1524_Prevotella_maculosa	0.1	0.161267	Positive
SGB15877_Actinomyces_dentalis	SGB1561_Prevotella_nigrescens	0.1	0.270588	Positive
SGB1525_Prevotella_oris	SGB1561_Prevotella_nigrescens	0.1	0.316409	Positive
SGB6627_Eubacterium_nodatum	SGB1561_Prevotella_nigrescens	0.1	-0.161765	Negative
SGB5825_group_Dialister_invisus	SGB1561_Prevotella_nigrescens	0.1	-0.185294	Negative
SGB2052_Phocaeicola_abscessus	SGB1525_Prevotella_oris	0.1	-0.260677	Negative
SGB1524_Prevotella_maculosa	SGB1525_Prevotella_oris	0.1	0.161267	Positive
SGB1561_Prevotella_nigrescens	SGB1525_Prevotella_oris	0.1	0.316409	Positive
SGB1341_Bacteroidetes_oral_taxon_274	SGB1525_Prevotella_oris	0.1	-0.284032	Negative
SGB1525_Prevotella_oris	SGB1341_Bacteroidetes_oral_taxon_274	0.1	-0.284032	Negative
SGB3613_Treponema_denticola	SGB1341_Bacteroidetes_oral_taxon_274	0.1	0.123529	Positive
SGB3920_Mogibacterium_timidum	SGB2479_Capnocytophaga_gingivalis	0.1	-0.216336	Negative
SGB3585_Treponema_socranskii	SGB2479_Capnocytophaga_gingivalis	0.1	-0.316409	Negative
SGB19882_Candidatus_Nanosynsacchari_sp_TM7_ANC_38_39_G1_1	SGB2497_Capnocytophaga_ochracea	0.1	0.266372	Positive
SGB6007_Fusobacterium_nucleatum	SGB2497_Capnocytophaga_ochracea	0.1	0.295806	Positive
SGB2497_Capnocytophaga_ochracea	SGB19882_Candidatus_Nanosynsacchari_sp_TM7_ANC_38_39_G1_1	0.1	0.266372	Positive
SGB3920_Mogibacterium_timidum	SGB3931_Eubacterium_brachy	0.1	0.357616	Positive
SGB1561_Prevotella_nigrescens	SGB6627_Eubacterium_nodatum	0.1	-0.161765	Negative
SGB2479_Capnocytophaga_gingivalis	SGB3920_Mogibacterium_timidum	0.1	-0.216336	Negative
SGB3931_Eubacterium_brachy	SGB3920_Mogibacterium_timidum	0.1	0.357616	Positive
SGB3613_Treponema_denticola	SGB5872_GGB4299_SGB5872	0.1	0.291176	Positive
SGB5825_group_Dialister_invisus	SGB5896_Selenomonas_SGB5896	0.1	0.341176	Positive
SGB1561_Prevotella_nigrescens	SGB5825_group_Dialister_invisus	0.1	-0.185294	Negative
SGB5896_Selenomonas_SGB5896	SGB5825_group_Dialister_invisus	0.1	0.341176	Positive
SGB19315_Campylobacter_rectus	SGB6939_Veillonella_parvula	0.1	-0.355882	Negative
SGB17007_Corynebacterium_matruchotii	SGB6007_Fusobacterium_nucleatum	0.1	-0.0558824	Negative
SGB1458_Prevotella_conceptionensis	SGB6007_Fusobacterium_nucleatum	0.1	0.330385	Positive
SGB2497_Capnocytophaga_ochracea	SGB6007_Fusobacterium_nucleatum	0.1	0.295806	Positive
SGB2052_Phocaeicola_abscessus	SGB19315_Campylobacter_rectus	0.1	0.313466	Positive
SGB6939_Veillonella_parvula	SGB19315_Campylobacter_rectus	0.1	-0.355882	Negative
SGB3585_Treponema_socranskii	SGB19315_Campylobacter_rectus	0.1	0.267647	Positive
SGB1341_Bacteroidetes_oral_taxon_274	SGB3613_Treponema_denticola	0.1	0.123529	Positive
SGB5872_GGB4299_SGB5872	SGB3613_Treponema_denticola	0.1	0.291176	Positive
SGB2479_Capnocytophaga_gingivalis	SGB3585_Treponema_socranskii	0.1	-0.316409	Negative
SGB19315_Campylobacter_rectus	SGB3585_Treponema_socranskii	0.1	0.267647	Positive
SGB1458_Prevotella_conceptionensis	SGB3607_Treponema_vincentii	0.1	-0.247789	Negative
SGB1458_Prevotella_conceptionensis	SGB5935_GGB4333_SGB5935	0.1	0.133136	Positive
SGB2479_Capnocytophaga_gingivalis	SGB15877_Actinomyces_dentalis	0.08	0.211921	Positive
SGB5896_Selenomonas_SGB5896	SGB15877_Actinomyces_dentalis	0.08	0.305882	Positive
SGB2057_Porphyromonas_gingivalis	SGB17007_Corynebacterium_matruchotii	0.08	-0.144118	Negative
SGB2053_Tannerella_forsythia	SGB17007_Corynebacterium_matruchotii	0.08	-0.226471	Negative
SGB3920_Mogibacterium_timidum	SGB17007_Corynebacterium_matruchotii	0.08	-0.176471	Negative
SGB1458_Prevotella_conceptionensis	SGB2052_Phocaeicola_abscessus	0.08	0.0885611	Positive
SGB2479_Capnocytophaga_gingivalis	SGB2052_Phocaeicola_abscessus	0.08	-0.193667	Negative
SGB2497_Capnocytophaga_ochracea	SGB2016_Porphyromonas_endodontalis	0.08	0.266372	Positive
SGB5825_group_Dialister_invisus	SGB2016_Porphyromonas_endodontalis	0.08	0.202941	Positive
SGB17007_Corynebacterium_matruchotii	SGB2057_Porphyromonas_gingivalis	0.08	-0.144118	Negative
SGB1411_group_Alloprevotella_tannerae	SGB2057_Porphyromonas_gingivalis	0.08	0.247059	Positive
SGB2479_Capnocytophaga_gingivalis	SGB2057_Porphyromonas_gingivalis	0.08	-0.376748	Negative
SGB6939_Veillonella_parvula	SGB2057_Porphyromonas_gingivalis	0.08	-0.314706	Negative
SGB6007_Fusobacterium_nucleatum	SGB2057_Porphyromonas_gingivalis	0.08	0.326471	Positive
SGB2057_Porphyromonas_gingivalis	SGB1411_group_Alloprevotella_tannerae	0.08	0.247059	Positive
SGB6629_Filifactor_alocis	SGB1411_group_Alloprevotella_tannerae	0.08	0.0951275	Positive
SGB6939_Veillonella_parvula	SGB1411_group_Alloprevotella_tannerae	0.08	0.173529	Positive
SGB8831_Desulfobulbus_oralis	SGB1411_group_Alloprevotella_tannerae	0.08	-0.280237	Negative
SGB2052_Phocaeicola_abscessus	SGB1458_Prevotella_conceptionensis	0.08	0.0885611	Positive
SGB1561_Prevotella_nigrescens	SGB1458_Prevotella_conceptionensis	0.08	-0.159293	Negative
SGB5872_GGB4299_SGB5872	SGB1458_Prevotella_conceptionensis	0.08	0.153393	Positive
SGB3585_Treponema_socranskii	SGB1458_Prevotella_conceptionensis	0.08	-0.324485	Negative
SGB1458_Prevotella_conceptionensis	SGB1561_Prevotella_nigrescens	0.08	-0.159293	Negative
SGB8831_Desulfobulbus_oralis	SGB1561_Prevotella_nigrescens	0.08	-0.247789	Negative
SGB5935_GGB4333_SGB5935	SGB1561_Prevotella_nigrescens	0.08	-0.280237	Negative
SGB2497_Capnocytophaga_ochracea	SGB1525_Prevotella_oris	0.08	0.363034	Positive
SGB17007_Corynebacterium_matruchotii	SGB2053_Tannerella_forsythia	0.08	-0.226471	Negative
SGB15877_Actinomyces_dentalis	SGB2479_Capnocytophaga_gingivalis	0.08	0.211921	Positive
SGB2052_Phocaeicola_abscessus	SGB2479_Capnocytophaga_gingivalis	0.08	-0.193667	Negative
SGB2057_Porphyromonas_gingivalis	SGB2479_Capnocytophaga_gingivalis	0.08	-0.376748	Negative
SGB6629_Filifactor_alocis	SGB2479_Capnocytophaga_gingivalis	0.08	-0.228927	Negative
SGB6939_Veillonella_parvula	SGB2479_Capnocytophaga_gingivalis	0.08	0.329654	Positive
SGB2016_Porphyromonas_endodontalis	SGB2497_Capnocytophaga_ochracea	0.08	0.266372	Positive
SGB1525_Prevotella_oris	SGB2497_Capnocytophaga_ochracea	0.08	0.363034	Positive
SGB6939_Veillonella_parvula	SGB19882_Candidatus_Nanosynsacchari_sp_TM7_ANC_38_39_G1_1	0.08	-0.0852941	Negative
SGB5896_Selenomonas_SGB5896	SGB3931_Eubacterium_brachy	0.08	0.286976	Positive
SGB6939_Veillonella_parvula	SGB3931_Eubacterium_brachy	0.08	-0.285504	Negative
SGB8831_Desulfobulbus_oralis	SGB3931_Eubacterium_brachy	0.08	0.327676	Positive
SGB19315_Campylobacter_rectus	SGB3931_Eubacterium_brachy	0.08	0.292862	Positive
SGB6939_Veillonella_parvula	SGB6627_Eubacterium_nodatum	0.08	-0.302941	Negative
SGB17007_Corynebacterium_matruchotii	SGB3920_Mogibacterium_timidum	0.08	-0.176471	Negative
SGB1411_group_Alloprevotella_tannerae	SGB6629_Filifactor_alocis	0.08	0.0951275	Positive
SGB2479_Capnocytophaga_gingivalis	SGB6629_Filifactor_alocis	0.08	-0.228927	Negative
SGB5872_GGB4299_SGB5872	SGB6629_Filifactor_alocis	0.08	-0.235554	Negative
SGB5896_Selenomonas_SGB5896	SGB6629_Filifactor_alocis	0.08	0.0211395	Positive
SGB5825_group_Dialister_invisus	SGB6629_Filifactor_alocis	0.08	0.256693	Positive
SGB1458_Prevotella_conceptionensis	SGB5872_GGB4299_SGB5872	0.08	0.153393	Positive
SGB6629_Filifactor_alocis	SGB5872_GGB4299_SGB5872	0.08	-0.235554	Negative
SGB15877_Actinomyces_dentalis	SGB5896_Selenomonas_SGB5896	0.08	0.305882	Positive
SGB3931_Eubacterium_brachy	SGB5896_Selenomonas_SGB5896	0.08	0.286976	Positive
SGB6629_Filifactor_alocis	SGB5896_Selenomonas_SGB5896	0.08	0.0211395	Positive
SGB2016_Porphyromonas_endodontalis	SGB5825_group_Dialister_invisus	0.08	0.202941	Positive
SGB6629_Filifactor_alocis	SGB5825_group_Dialister_invisus	0.08	0.256693	Positive
SGB2057_Porphyromonas_gingivalis	SGB6939_Veillonella_parvula	0.08	-0.314706	Negative
SGB1411_group_Alloprevotella_tannerae	SGB6939_Veillonella_parvula	0.08	0.173529	Positive
SGB2479_Capnocytophaga_gingivalis	SGB6939_Veillonella_parvula	0.08	0.329654	Positive
SGB19882_Candidatus_Nanosynsacchari_sp_TM7_ANC_38_39_G1_1	SGB6939_Veillonella_parvula	0.08	-0.0852941	Negative
SGB3931_Eubacterium_brachy	SGB6939_Veillonella_parvula	0.08	-0.285504	Negative
SGB6627_Eubacterium_nodatum	SGB6939_Veillonella_parvula	0.08	-0.302941	Negative
SGB8831_Desulfobulbus_oralis	SGB6653_Parvimonas_micra	0.08	0.162243	Positive
SGB2057_Porphyromonas_gingivalis	SGB6007_Fusobacterium_nucleatum	0.08	0.326471	Positive
SGB1411_group_Alloprevotella_tannerae	SGB8831_Desulfobulbus_oralis	0.08	-0.280237	Negative
SGB1561_Prevotella_nigrescens	SGB8831_Desulfobulbus_oralis	0.08	-0.247789	Negative
SGB3931_Eubacterium_brachy	SGB8831_Desulfobulbus_oralis	0.08	0.327676	Positive
SGB6653_Parvimonas_micra	SGB8831_Desulfobulbus_oralis	0.08	0.162243	Positive
SGB3931_Eubacterium_brachy	SGB19315_Campylobacter_rectus	0.08	0.292862	Positive
SGB1458_Prevotella_conceptionensis	SGB3585_Treponema_socranskii	0.08	-0.324485	Negative
SGB1561_Prevotella_nigrescens	SGB5935_GGB4333_SGB5935	0.08	-0.280237	Negative
SGB2052_Phocaeicola_abscessus	SGB15877_Actinomyces_dentalis	0.06	0.0426785	Positive
SGB2016_Porphyromonas_endodontalis	SGB15877_Actinomyces_dentalis	0.06	0.0294118	Positive
SGB6627_Eubacterium_nodatum	SGB15877_Actinomyces_dentalis	0.06	-0.15	Negative
SGB3920_Mogibacterium_timidum	SGB15877_Actinomyces_dentalis	0.06	0.155882	Positive
SGB5825_group_Dialister_invisus	SGB15877_Actinomyces_dentalis	0.06	-0.0147059	Negative
SGB3613_Treponema_denticola	SGB15877_Actinomyces_dentalis	0.06	-0.223529	Negative
SGB5935_GGB4333_SGB5935	SGB15877_Actinomyces_dentalis	0.06	-0.176992	Negative
SGB1524_Prevotella_maculosa	SGB15878_Actinomyces_oris	0.06	0.0876289	Positive
SGB6653_Parvimonas_micra	SGB15878_Actinomyces_oris	0.06	-0.297277	Negative
SGB6007_Fusobacterium_nucleatum	SGB15878_Actinomyces_oris	0.06	0.0456218	Positive
SGB3607_Treponema_vincentii	SGB15878_Actinomyces_oris	0.06	-0.279617	Negative
SGB1411_group_Alloprevotella_tannerae	SGB17007_Corynebacterium_matruchotii	0.06	0.170588	Positive
SGB6653_Parvimonas_micra	SGB17007_Corynebacterium_matruchotii	0.06	-0.320588	Negative
SGB3607_Treponema_vincentii	SGB17007_Corynebacterium_matruchotii	0.06	-0.305882	Negative
SGB15877_Actinomyces_dentalis	SGB2052_Phocaeicola_abscessus	0.06	0.0426785	Positive
SGB2057_Porphyromonas_gingivalis	SGB2052_Phocaeicola_abscessus	0.06	0.182487	Positive
SGB3931_Eubacterium_brachy	SGB2052_Phocaeicola_abscessus	0.06	-0.108984	Negative
SGB6653_Parvimonas_micra	SGB2052_Phocaeicola_abscessus	0.06	-0.148639	Negative
SGB8831_Desulfobulbus_oralis	SGB2052_Phocaeicola_abscessus	0.06	0.283396	Positive
SGB15877_Actinomyces_dentalis	SGB2016_Porphyromonas_endodontalis	0.06	0.0294118	Positive
SGB1458_Prevotella_conceptionensis	SGB2016_Porphyromonas_endodontalis	0.06	-0.22124	Negative
SGB5872_GGB4299_SGB5872	SGB2016_Porphyromonas_endodontalis	0.06	-0.108824	Negative
SGB2052_Phocaeicola_abscessus	SGB2057_Porphyromonas_gingivalis	0.06	0.182487	Positive
SGB17007_Corynebacterium_matruchotii	SGB1411_group_Alloprevotella_tannerae	0.06	0.170588	Positive
SGB1525_Prevotella_oris	SGB1411_group_Alloprevotella_tannerae	0.06	0.147167	Positive
SGB5825_group_Dialister_invisus	SGB1411_group_Alloprevotella_tannerae	0.06	-0.123529	Negative
SGB2016_Porphyromonas_endodontalis	SGB1458_Prevotella_conceptionensis	0.06	-0.22124	Negative
SGB6629_Filifactor_alocis	SGB1458_Prevotella_conceptionensis	0.06	0.096923	Positive
SGB8831_Desulfobulbus_oralis	SGB1458_Prevotella_conceptionensis	0.06	-0.0295858	Negative
SGB15878_Actinomyces_oris	SGB1524_Prevotella_maculosa	0.06	0.0876289	Positive
SGB5935_GGB4333_SGB5935	SGB1524_Prevotella_maculosa	0.06	-0.147602	Negative
SGB2497_Capnocytophaga_ochracea	SGB1561_Prevotella_nigrescens	0.06	-0.0147167	Negative
SGB5872_GGB4299_SGB5872	SGB1561_Prevotella_nigrescens	0.06	0.0529412	Positive
SGB1411_group_Alloprevotella_tannerae	SGB1525_Prevotella_oris	0.06	0.147167	Positive
SGB3613_Treponema_denticola	SGB1525_Prevotella_oris	0.06	0.100074	Positive
SGB3931_Eubacterium_brachy	SGB1341_Bacteroidetes_oral_taxon_274	0.06	0.126564	Positive
SGB6939_Veillonella_parvula	SGB1341_Bacteroidetes_oral_taxon_274	0.06	-0.241176	Negative
SGB8831_Desulfobulbus_oralis	SGB1341_Bacteroidetes_oral_taxon_274	0.06	0.153393	Positive
SGB3607_Treponema_vincentii	SGB2479_Capnocytophaga_gingivalis	0.06	-0.0470935	Negative
SGB1561_Prevotella_nigrescens	SGB2497_Capnocytophaga_ochracea	0.06	-0.0147167	Negative
SGB5872_GGB4299_SGB5872	SGB2497_Capnocytophaga_ochracea	0.06	0.0883002	Positive
SGB6627_Eubacterium_nodatum	SGB19882_Candidatus_Nanosynsacchari_sp_TM7_ANC_38_39_G1_1	0.06	0.141176	Positive
SGB6653_Parvimonas_micra	SGB19882_Candidatus_Nanosynsacchari_sp_TM7_ANC_38_39_G1_1	0.06	0.267647	Positive
SGB3607_Treponema_vincentii	SGB19882_Candidatus_Nanosynsacchari_sp_TM7_ANC_38_39_G1_1	0.06	-0.129412	Negative
SGB2052_Phocaeicola_abscessus	SGB3931_Eubacterium_brachy	0.06	-0.108984	Negative
SGB1341_Bacteroidetes_oral_taxon_274	SGB3931_Eubacterium_brachy	0.06	0.126564	Positive
SGB6627_Eubacterium_nodatum	SGB3931_Eubacterium_brachy	0.06	0.188374	Positive
SGB15877_Actinomyces_dentalis	SGB6627_Eubacterium_nodatum	0.06	-0.15	Negative
SGB19882_Candidatus_Nanosynsacchari_sp_TM7_ANC_38_39_G1_1	SGB6627_Eubacterium_nodatum	0.06	0.141176	Positive
SGB3931_Eubacterium_brachy	SGB6627_Eubacterium_nodatum	0.06	0.188374	Positive
SGB15877_Actinomyces_dentalis	SGB3920_Mogibacterium_timidum	0.06	0.155882	Positive
SGB8831_Desulfobulbus_oralis	SGB3920_Mogibacterium_timidum	0.06	0.230089	Positive
SGB3585_Treponema_socranskii	SGB3920_Mogibacterium_timidum	0.06	0.302941	Positive
SGB1458_Prevotella_conceptionensis	SGB6629_Filifactor_alocis	0.06	0.096923	Positive
SGB6007_Fusobacterium_nucleatum	SGB6629_Filifactor_alocis	0.06	0.0694582	Positive
SGB2016_Porphyromonas_endodontalis	SGB5872_GGB4299_SGB5872	0.06	-0.108824	Negative
SGB1561_Prevotella_nigrescens	SGB5872_GGB4299_SGB5872	0.06	0.0529412	Positive
SGB2497_Capnocytophaga_ochracea	SGB5872_GGB4299_SGB5872	0.06	0.0883002	Positive
SGB6939_Veillonella_parvula	SGB5872_GGB4299_SGB5872	0.06	-0.294118	Negative
SGB3613_Treponema_denticola	SGB5896_Selenomonas_SGB5896	0.06	0.261765	Positive
SGB3607_Treponema_vincentii	SGB5896_Selenomonas_SGB5896	0.06	0.238235	Positive
SGB15877_Actinomyces_dentalis	SGB5825_group_Dialister_invisus	0.06	-0.0147059	Negative
SGB1411_group_Alloprevotella_tannerae	SGB5825_group_Dialister_invisus	0.06	-0.123529	Negative
SGB3585_Treponema_socranskii	SGB5825_group_Dialister_invisus	0.06	0.126471	Positive
SGB1341_Bacteroidetes_oral_taxon_274	SGB6939_Veillonella_parvula	0.06	-0.241176	Negative
SGB5872_GGB4299_SGB5872	SGB6939_Veillonella_parvula	0.06	-0.294118	Negative
SGB15878_Actinomyces_oris	SGB6653_Parvimonas_micra	0.06	-0.297277	Negative
SGB17007_Corynebacterium_matruchotii	SGB6653_Parvimonas_micra	0.06	-0.320588	Negative
SGB2052_Phocaeicola_abscessus	SGB6653_Parvimonas_micra	0.06	-0.148639	Negative
SGB19882_Candidatus_Nanosynsacchari_sp_TM7_ANC_38_39_G1_1	SGB6653_Parvimonas_micra	0.06	0.267647	Positive
SGB15878_Actinomyces_oris	SGB6007_Fusobacterium_nucleatum	0.06	0.0456218	Positive
SGB6629_Filifactor_alocis	SGB6007_Fusobacterium_nucleatum	0.06	0.0694582	Positive
SGB3613_Treponema_denticola	SGB6007_Fusobacterium_nucleatum	0.06	0.285294	Positive
SGB3607_Treponema_vincentii	SGB6007_Fusobacterium_nucleatum	0.06	0.288235	Positive
SGB2052_Phocaeicola_abscessus	SGB8831_Desulfobulbus_oralis	0.06	0.283396	Positive
SGB1458_Prevotella_conceptionensis	SGB8831_Desulfobulbus_oralis	0.06	-0.0295858	Negative
SGB1341_Bacteroidetes_oral_taxon_274	SGB8831_Desulfobulbus_oralis	0.06	0.153393	Positive
SGB3920_Mogibacterium_timidum	SGB8831_Desulfobulbus_oralis	0.06	0.230089	Positive
SGB15877_Actinomyces_dentalis	SGB3613_Treponema_denticola	0.06	-0.223529	Negative
SGB1525_Prevotella_oris	SGB3613_Treponema_denticola	0.06	0.100074	Positive
SGB5896_Selenomonas_SGB5896	SGB3613_Treponema_denticola	0.06	0.261765	Positive
SGB6007_Fusobacterium_nucleatum	SGB3613_Treponema_denticola	0.06	0.285294	Positive
SGB3585_Treponema_socranskii	SGB3613_Treponema_denticola	0.06	0.155882	Positive
SGB3920_Mogibacterium_timidum	SGB3585_Treponema_socranskii	0.06	0.302941	Positive
SGB5825_group_Dialister_invisus	SGB3585_Treponema_socranskii	0.06	0.126471	Positive
SGB3613_Treponema_denticola	SGB3585_Treponema_socranskii	0.06	0.155882	Positive
SGB15878_Actinomyces_oris	SGB3607_Treponema_vincentii	0.06	-0.279617	Negative
SGB17007_Corynebacterium_matruchotii	SGB3607_Treponema_vincentii	0.06	-0.305882	Negative
SGB2479_Capnocytophaga_gingivalis	SGB3607_Treponema_vincentii	0.06	-0.0470935	Negative
SGB19882_Candidatus_Nanosynsacchari_sp_TM7_ANC_38_39_G1_1	SGB3607_Treponema_vincentii	0.06	-0.129412	Negative
SGB5896_Selenomonas_SGB5896	SGB3607_Treponema_vincentii	0.06	0.238235	Positive
SGB6007_Fusobacterium_nucleatum	SGB3607_Treponema_vincentii	0.06	0.288235	Positive
SGB15877_Actinomyces_dentalis	SGB5935_GGB4333_SGB5935	0.06	-0.176992	Negative
SGB1524_Prevotella_maculosa	SGB5935_GGB4333_SGB5935	0.06	-0.147602	Negative
SGB1525_Prevotella_oris	SGB15877_Actinomyces_dentalis	0.04	0.0721119	Positive
SGB2053_Tannerella_forsythia	SGB15877_Actinomyces_dentalis	0.04	-0.205882	Negative
SGB3931_Eubacterium_brachy	SGB15877_Actinomyces_dentalis	0.04	0.208977	Positive
SGB6629_Filifactor_alocis	SGB15877_Actinomyces_dentalis	0.04	0.0890877	Positive
SGB6653_Parvimonas_micra	SGB15877_Actinomyces_dentalis	0.04	0.0411765	Positive
SGB6007_Fusobacterium_nucleatum	SGB15877_Actinomyces_dentalis	0.04	-0.105882	Negative
SGB2016_Porphyromonas_endodontalis	SGB15878_Actinomyces_oris	0.04	-0.136865	Negative
SGB2497_Capnocytophaga_ochracea	SGB15878_Actinomyces_oris	0.04	0.293814	Positive
SGB6629_Filifactor_alocis	SGB15878_Actinomyces_oris	0.04	0.0559097	Positive
SGB5825_group_Dialister_invisus	SGB15878_Actinomyces_oris	0.04	-0.285504	Negative
SGB19315_Campylobacter_rectus	SGB17007_Corynebacterium_matruchotii	0.04	-0.102941	Negative
SGB3613_Treponema_denticola	SGB17007_Corynebacterium_matruchotii	0.04	0.00294118	Positive
SGB3585_Treponema_socranskii	SGB17007_Corynebacterium_matruchotii	0.04	-0.317647	Negative
SGB2016_Porphyromonas_endodontalis	SGB2052_Phocaeicola_abscessus	0.04	-0.100074	Negative
SGB2497_Capnocytophaga_ochracea	SGB2052_Phocaeicola_abscessus	0.04	-0.315906	Negative
SGB3607_Treponema_vincentii	SGB2052_Phocaeicola_abscessus	0.04	0.148639	Positive
SGB15878_Actinomyces_oris	SGB2016_Porphyromonas_endodontalis	0.04	-0.136865	Negative
SGB2052_Phocaeicola_abscessus	SGB2016_Porphyromonas_endodontalis	0.04	-0.100074	Negative
SGB1341_Bacteroidetes_oral_taxon_274	SGB2016_Porphyromonas_endodontalis	0.04	0.0882353	Positive
SGB6653_Parvimonas_micra	SGB2016_Porphyromonas_endodontalis	0.04	-0.0117647	Negative
SGB5935_GGB4333_SGB5935	SGB2016_Porphyromonas_endodontalis	0.04	0.0324485	Positive
SGB6653_Parvimonas_micra	SGB2057_Porphyromonas_gingivalis	0.04	0.282353	Positive
SGB3607_Treponema_vincentii	SGB2057_Porphyromonas_gingivalis	0.04	0.197059	Positive
SGB1458_Prevotella_conceptionensis	SGB1411_group_Alloprevotella_tannerae	0.04	0.156343	Positive
SGB2053_Tannerella_forsythia	SGB1411_group_Alloprevotella_tannerae	0.04	0.0911765	Positive
SGB2497_Capnocytophaga_ochracea	SGB1411_group_Alloprevotella_tannerae	0.04	0.270787	Positive
SGB3931_Eubacterium_brachy	SGB1411_group_Alloprevotella_tannerae	0.04	-0.0264901	Negative
SGB1411_group_Alloprevotella_tannerae	SGB1458_Prevotella_conceptionensis	0.04	0.156343	Positive
SGB1525_Prevotella_oris	SGB1458_Prevotella_conceptionensis	0.04	0.312916	Positive
SGB2053_Tannerella_forsythia	SGB1458_Prevotella_conceptionensis	0.04	-0.103245	Negative
SGB3931_Eubacterium_brachy	SGB1458_Prevotella_conceptionensis	0.04	-0.163838	Negative
SGB6627_Eubacterium_nodatum	SGB1458_Prevotella_conceptionensis	0.04	-0.064897	Negative
SGB3920_Mogibacterium_timidum	SGB1458_Prevotella_conceptionensis	0.04	-0.0707968	Negative
SGB19315_Campylobacter_rectus	SGB1458_Prevotella_conceptionensis	0.04	-0.277287	Negative
SGB5896_Selenomonas_SGB5896	SGB1524_Prevotella_maculosa	0.04	0.155997	Positive
SGB3613_Treponema_denticola	SGB1524_Prevotella_maculosa	0.04	0.10596	Positive
SGB2479_Capnocytophaga_gingivalis	SGB1561_Prevotella_nigrescens	0.04	0.260486	Positive
SGB6629_Filifactor_alocis	SGB1561_Prevotella_nigrescens	0.04	0.0498287	Positive
SGB3607_Treponema_vincentii	SGB1561_Prevotella_nigrescens	0.04	0.194118	Positive
SGB15877_Actinomyces_dentalis	SGB1525_Prevotella_oris	0.04	0.0721119	Positive
SGB1458_Prevotella_conceptionensis	SGB1525_Prevotella_oris	0.04	0.312916	Positive
SGB2053_Tannerella_forsythia	SGB1525_Prevotella_oris	0.04	-0.0500368	Negative
SGB19882_Candidatus_Nanosynsacchari_sp_TM7_ANC_38_39_G1_1	SGB1525_Prevotella_oris	0.04	-0.100074	Negative
SGB5872_GGB4299_SGB5872	SGB1525_Prevotella_oris	0.04	-0.16777	Negative
SGB6939_Veillonella_parvula	SGB1525_Prevotella_oris	0.04	0.136865	Positive
SGB15877_Actinomyces_dentalis	SGB2053_Tannerella_forsythia	0.04	-0.205882	Negative
SGB1411_group_Alloprevotella_tannerae	SGB2053_Tannerella_forsythia	0.04	0.0911765	Positive
SGB1458_Prevotella_conceptionensis	SGB2053_Tannerella_forsythia	0.04	-0.103245	Negative
SGB1525_Prevotella_oris	SGB2053_Tannerella_forsythia	0.04	-0.0500368	Negative
SGB2016_Porphyromonas_endodontalis	SGB1341_Bacteroidetes_oral_taxon_274	0.04	0.0882353	Positive
SGB6653_Parvimonas_micra	SGB1341_Bacteroidetes_oral_taxon_274	0.04	-0.0382353	Negative
SGB19315_Campylobacter_rectus	SGB1341_Bacteroidetes_oral_taxon_274	0.04	0.126471	Positive
SGB3585_Treponema_socranskii	SGB1341_Bacteroidetes_oral_taxon_274	0.04	0.188235	Positive
SGB1561_Prevotella_nigrescens	SGB2479_Capnocytophaga_gingivalis	0.04	0.260486	Positive
SGB19882_Candidatus_Nanosynsacchari_sp_TM7_ANC_38_39_G1_1	SGB2479_Capnocytophaga_gingivalis	0.04	0.101545	Positive
SGB5872_GGB4299_SGB5872	SGB2479_Capnocytophaga_gingivalis	0.04	0.0779985	Positive
SGB5825_group_Dialister_invisus	SGB2479_Capnocytophaga_gingivalis	0.04	-0.232524	Negative
SGB8831_Desulfobulbus_oralis	SGB2479_Capnocytophaga_gingivalis	0.04	-0.327676	Negative
SGB15878_Actinomyces_oris	SGB2497_Capnocytophaga_ochracea	0.04	0.293814	Positive
SGB2052_Phocaeicola_abscessus	SGB2497_Capnocytophaga_ochracea	0.04	-0.315906	Negative
SGB1411_group_Alloprevotella_tannerae	SGB2497_Capnocytophaga_ochracea	0.04	0.270787	Positive
SGB3931_Eubacterium_brachy	SGB2497_Capnocytophaga_ochracea	0.04	0.0603829	Positive
SGB6627_Eubacterium_nodatum	SGB2497_Capnocytophaga_ochracea	0.04	0.0662252	Positive
SGB3920_Mogibacterium_timidum	SGB2497_Capnocytophaga_ochracea	0.04	0.0456218	Positive
SGB5825_group_Dialister_invisus	SGB2497_Capnocytophaga_ochracea	0.04	-0.239882	Negative
SGB6939_Veillonella_parvula	SGB2497_Capnocytophaga_ochracea	0.04	0.357616	Positive
SGB1525_Prevotella_oris	SGB19882_Candidatus_Nanosynsacchari_sp_TM7_ANC_38_39_G1_1	0.04	-0.100074	Negative
SGB2479_Capnocytophaga_gingivalis	SGB19882_Candidatus_Nanosynsacchari_sp_TM7_ANC_38_39_G1_1	0.04	0.101545	Positive
SGB6629_Filifactor_alocis	SGB19882_Candidatus_Nanosynsacchari_sp_TM7_ANC_38_39_G1_1	0.04	0.152506	Positive
SGB5825_group_Dialister_invisus	SGB19882_Candidatus_Nanosynsacchari_sp_TM7_ANC_38_39_G1_1	0.04	0.297059	Positive
SGB19315_Campylobacter_rectus	SGB19882_Candidatus_Nanosynsacchari_sp_TM7_ANC_38_39_G1_1	0.04	0.247059	Positive
SGB15877_Actinomyces_dentalis	SGB3931_Eubacterium_brachy	0.04	0.208977	Positive
SGB1411_group_Alloprevotella_tannerae	SGB3931_Eubacterium_brachy	0.04	-0.0264901	Negative
SGB1458_Prevotella_conceptionensis	SGB3931_Eubacterium_brachy	0.04	-0.163838	Negative
SGB2497_Capnocytophaga_ochracea	SGB3931_Eubacterium_brachy	0.04	0.0603829	Positive
SGB1458_Prevotella_conceptionensis	SGB6627_Eubacterium_nodatum	0.04	-0.064897	Negative
SGB2497_Capnocytophaga_ochracea	SGB6627_Eubacterium_nodatum	0.04	0.0662252	Positive
SGB3585_Treponema_socranskii	SGB6627_Eubacterium_nodatum	0.04	0.114706	Positive
SGB1458_Prevotella_conceptionensis	SGB3920_Mogibacterium_timidum	0.04	-0.0707968	Negative
SGB2497_Capnocytophaga_ochracea	SGB3920_Mogibacterium_timidum	0.04	0.0456218	Positive
SGB6629_Filifactor_alocis	SGB3920_Mogibacterium_timidum	0.04	0.116267	Positive
SGB15877_Actinomyces_dentalis	SGB6629_Filifactor_alocis	0.04	0.0890877	Positive
SGB15878_Actinomyces_oris	SGB6629_Filifactor_alocis	0.04	0.0559097	Positive
SGB1561_Prevotella_nigrescens	SGB6629_Filifactor_alocis	0.04	0.0498287	Positive
SGB19882_Candidatus_Nanosynsacchari_sp_TM7_ANC_38_39_G1_1	SGB6629_Filifactor_alocis	0.04	0.152506	Positive
SGB3920_Mogibacterium_timidum	SGB6629_Filifactor_alocis	0.04	0.116267	Positive
SGB1525_Prevotella_oris	SGB5872_GGB4299_SGB5872	0.04	-0.16777	Negative
SGB2479_Capnocytophaga_gingivalis	SGB5872_GGB4299_SGB5872	0.04	0.0779985	Positive
SGB1524_Prevotella_maculosa	SGB5896_Selenomonas_SGB5896	0.04	0.155997	Positive
SGB6939_Veillonella_parvula	SGB5896_Selenomonas_SGB5896	0.04	-0.279412	Negative
SGB15878_Actinomyces_oris	SGB5825_group_Dialister_invisus	0.04	-0.285504	Negative
SGB2479_Capnocytophaga_gingivalis	SGB5825_group_Dialister_invisus	0.04	-0.232524	Negative
SGB2497_Capnocytophaga_ochracea	SGB5825_group_Dialister_invisus	0.04	-0.239882	Negative
SGB19882_Candidatus_Nanosynsacchari_sp_TM7_ANC_38_39_G1_1	SGB5825_group_Dialister_invisus	0.04	0.297059	Positive
SGB1525_Prevotella_oris	SGB6939_Veillonella_parvula	0.04	0.136865	Positive
SGB2497_Capnocytophaga_ochracea	SGB6939_Veillonella_parvula	0.04	0.357616	Positive
SGB5896_Selenomonas_SGB5896	SGB6939_Veillonella_parvula	0.04	-0.279412	Negative
SGB6007_Fusobacterium_nucleatum	SGB6939_Veillonella_parvula	0.04	0.229412	Positive
SGB15877_Actinomyces_dentalis	SGB6653_Parvimonas_micra	0.04	0.0411765	Positive
SGB2016_Porphyromonas_endodontalis	SGB6653_Parvimonas_micra	0.04	-0.0117647	Negative
SGB2057_Porphyromonas_gingivalis	SGB6653_Parvimonas_micra	0.04	0.282353	Positive
SGB1341_Bacteroidetes_oral_taxon_274	SGB6653_Parvimonas_micra	0.04	-0.0382353	Negative
SGB15877_Actinomyces_dentalis	SGB6007_Fusobacterium_nucleatum	0.04	-0.105882	Negative
SGB6939_Veillonella_parvula	SGB6007_Fusobacterium_nucleatum	0.04	0.229412	Positive
SGB2479_Capnocytophaga_gingivalis	SGB8831_Desulfobulbus_oralis	0.04	-0.327676	Negative
SGB17007_Corynebacterium_matruchotii	SGB19315_Campylobacter_rectus	0.04	-0.102941	Negative
SGB1458_Prevotella_conceptionensis	SGB19315_Campylobacter_rectus	0.04	-0.277287	Negative
SGB1341_Bacteroidetes_oral_taxon_274	SGB19315_Campylobacter_rectus	0.04	0.126471	Positive
SGB19882_Candidatus_Nanosynsacchari_sp_TM7_ANC_38_39_G1_1	SGB19315_Campylobacter_rectus	0.04	0.247059	Positive
SGB3607_Treponema_vincentii	SGB19315_Campylobacter_rectus	0.04	0.226471	Positive
SGB17007_Corynebacterium_matruchotii	SGB3613_Treponema_denticola	0.04	0.00294118	Positive
SGB1524_Prevotella_maculosa	SGB3613_Treponema_denticola	0.04	0.10596	Positive
SGB17007_Corynebacterium_matruchotii	SGB3585_Treponema_socranskii	0.04	-0.317647	Negative
SGB1341_Bacteroidetes_oral_taxon_274	SGB3585_Treponema_socranskii	0.04	0.188235	Positive
SGB6627_Eubacterium_nodatum	SGB3585_Treponema_socranskii	0.04	0.114706	Positive
SGB3607_Treponema_vincentii	SGB3585_Treponema_socranskii	0.04	0.158824	Positive
SGB2052_Phocaeicola_abscessus	SGB3607_Treponema_vincentii	0.04	0.148639	Positive
SGB2057_Porphyromonas_gingivalis	SGB3607_Treponema_vincentii	0.04	0.197059	Positive
SGB1561_Prevotella_nigrescens	SGB3607_Treponema_vincentii	0.04	0.194118	Positive
SGB19315_Campylobacter_rectus	SGB3607_Treponema_vincentii	0.04	0.226471	Positive
SGB3585_Treponema_socranskii	SGB3607_Treponema_vincentii	0.04	0.158824	Positive
SGB2016_Porphyromonas_endodontalis	SGB5935_GGB4333_SGB5935	0.04	0.0324485	Positive
SGB15878_Actinomyces_oris	SGB15877_Actinomyces_dentalis	0.02	0.244297	Positive
SGB6939_Veillonella_parvula	SGB15877_Actinomyces_dentalis	0.02	0.0941176	Positive
SGB15877_Actinomyces_dentalis	SGB15878_Actinomyces_oris	0.02	0.244297	Positive
SGB3931_Eubacterium_brachy	SGB15878_Actinomyces_oris	0.02	0.142857	Positive
SGB8831_Desulfobulbus_oralis	SGB15878_Actinomyces_oris	0.02	-0.178598	Negative
SGB2052_Phocaeicola_abscessus	SGB17007_Corynebacterium_matruchotii	0.02	-0.0662252	Negative
SGB1561_Prevotella_nigrescens	SGB17007_Corynebacterium_matruchotii	0.02	0.161765	Positive
SGB6627_Eubacterium_nodatum	SGB17007_Corynebacterium_matruchotii	0.02	0.00294118	Positive
SGB5896_Selenomonas_SGB5896	SGB17007_Corynebacterium_matruchotii	0.02	-0.170588	Negative
SGB5825_group_Dialister_invisus	SGB17007_Corynebacterium_matruchotii	0.02	-0.179412	Negative
SGB6939_Veillonella_parvula	SGB17007_Corynebacterium_matruchotii	0.02	0.302941	Positive
SGB8831_Desulfobulbus_oralis	SGB17007_Corynebacterium_matruchotii	0.02	-0.0412981	Negative
SGB5935_GGB4333_SGB5935	SGB17007_Corynebacterium_matruchotii	0.02	-0.156343	Negative
SGB17007_Corynebacterium_matruchotii	SGB2052_Phocaeicola_abscessus	0.02	-0.0662252	Negative
SGB1341_Bacteroidetes_oral_taxon_274	SGB2052_Phocaeicola_abscessus	0.02	0.0897719	Positive
SGB1525_Prevotella_oris	SGB2016_Porphyromonas_endodontalis	0.02	-0.0662252	Negative
SGB3920_Mogibacterium_timidum	SGB2016_Porphyromonas_endodontalis	0.02	-0.0176471	Negative
SGB5896_Selenomonas_SGB5896	SGB2016_Porphyromonas_endodontalis	0.02	0.111765	Positive
SGB6939_Veillonella_parvula	SGB2016_Porphyromonas_endodontalis	0.02	-0.15	Negative
SGB6007_Fusobacterium_nucleatum	SGB2016_Porphyromonas_endodontalis	0.02	0.0470588	Positive
SGB1458_Prevotella_conceptionensis	SGB2057_Porphyromonas_gingivalis	0.02	-0.0235989	Negative
SGB1525_Prevotella_oris	SGB2057_Porphyromonas_gingivalis	0.02	-0.0397351	Negative
SGB19882_Candidatus_Nanosynsacchari_sp_TM7_ANC_38_39_G1_1	SGB2057_Porphyromonas_gingivalis	0.02	-0.152941	Negative
SGB5872_GGB4299_SGB5872	SGB2057_Porphyromonas_gingivalis	0.02	0.126471	Positive
SGB3585_Treponema_socranskii	SGB2057_Porphyromonas_gingivalis	0.02	-0.0235294	Negative
SGB1341_Bacteroidetes_oral_taxon_274	SGB1411_group_Alloprevotella_tannerae	0.02	0.0176471	Positive
SGB5935_GGB4333_SGB5935	SGB1411_group_Alloprevotella_tannerae	0.02	-0.0501477	Negative
SGB2057_Porphyromonas_gingivalis	SGB1458_Prevotella_conceptionensis	0.02	-0.0235989	Negative
SGB1524_Prevotella_maculosa	SGB1458_Prevotella_conceptionensis	0.02	0.230259	Positive
SGB19882_Candidatus_Nanosynsacchari_sp_TM7_ANC_38_39_G1_1	SGB1458_Prevotella_conceptionensis	0.02	0.0412981	Positive
SGB3613_Treponema_denticola	SGB1458_Prevotella_conceptionensis	0.02	0.156343	Positive
SGB1458_Prevotella_conceptionensis	SGB1524_Prevotella_maculosa	0.02	0.230259	Positive
SGB1341_Bacteroidetes_oral_taxon_274	SGB1524_Prevotella_maculosa	0.02	0.0618102	Positive
SGB2479_Capnocytophaga_gingivalis	SGB1524_Prevotella_maculosa	0.02	0.148012	Positive
SGB6627_Eubacterium_nodatum	SGB1524_Prevotella_maculosa	0.02	-0.0721119	Negative
SGB3920_Mogibacterium_timidum	SGB1524_Prevotella_maculosa	0.02	-0.0603385	Negative
SGB6653_Parvimonas_micra	SGB1524_Prevotella_maculosa	0.02	-0.192789	Negative
SGB6007_Fusobacterium_nucleatum	SGB1524_Prevotella_maculosa	0.02	0.0691685	Positive
SGB8831_Desulfobulbus_oralis	SGB1524_Prevotella_maculosa	0.02	-0.0501846	Negative
SGB19315_Campylobacter_rectus	SGB1524_Prevotella_maculosa	0.02	0.0868286	Positive
SGB3607_Treponema_vincentii	SGB1524_Prevotella_maculosa	0.02	-0.122149	Negative
SGB17007_Corynebacterium_matruchotii	SGB1561_Prevotella_nigrescens	0.02	0.161765	Positive
SGB2053_Tannerella_forsythia	SGB1561_Prevotella_nigrescens	0.02	-0.202941	Negative
SGB1341_Bacteroidetes_oral_taxon_274	SGB1561_Prevotella_nigrescens	0.02	-0.291176	Negative
SGB5896_Selenomonas_SGB5896	SGB1561_Prevotella_nigrescens	0.02	0.0852941	Positive
SGB6939_Veillonella_parvula	SGB1561_Prevotella_nigrescens	0.02	-0.1	Negative
SGB6653_Parvimonas_micra	SGB1561_Prevotella_nigrescens	0.02	0.0117647	Positive
SGB6007_Fusobacterium_nucleatum	SGB1561_Prevotella_nigrescens	0.02	0.0941176	Positive
SGB2016_Porphyromonas_endodontalis	SGB1525_Prevotella_oris	0.02	-0.0662252	Negative
SGB2057_Porphyromonas_gingivalis	SGB1525_Prevotella_oris	0.02	-0.0397351	Negative
SGB3920_Mogibacterium_timidum	SGB1525_Prevotella_oris	0.02	0.0250184	Positive
SGB5896_Selenomonas_SGB5896	SGB1525_Prevotella_oris	0.02	-0.164827	Negative
SGB5825_group_Dialister_invisus	SGB1525_Prevotella_oris	0.02	-0.10596	Negative
SGB6653_Parvimonas_micra	SGB1525_Prevotella_oris	0.02	-0.00294334	Negative
SGB8831_Desulfobulbus_oralis	SGB1525_Prevotella_oris	0.02	-0.110701	Negative
SGB5935_GGB4333_SGB5935	SGB1525_Prevotella_oris	0.02	-0.0708489	Negative
SGB1561_Prevotella_nigrescens	SGB2053_Tannerella_forsythia	0.02	-0.202941	Negative
SGB3585_Treponema_socranskii	SGB2053_Tannerella_forsythia	0.02	0.2	Positive
SGB2052_Phocaeicola_abscessus	SGB1341_Bacteroidetes_oral_taxon_274	0.02	0.0897719	Positive
SGB1411_group_Alloprevotella_tannerae	SGB1341_Bacteroidetes_oral_taxon_274	0.02	0.0176471	Positive
SGB1524_Prevotella_maculosa	SGB1341_Bacteroidetes_oral_taxon_274	0.02	0.0618102	Positive
SGB1561_Prevotella_nigrescens	SGB1341_Bacteroidetes_oral_taxon_274	0.02	-0.291176	Negative
SGB2497_Capnocytophaga_ochracea	SGB1341_Bacteroidetes_oral_taxon_274	0.02	0.117734	Positive
SGB6627_Eubacterium_nodatum	SGB1341_Bacteroidetes_oral_taxon_274	0.02	0.0323529	Positive
SGB5825_group_Dialister_invisus	SGB1341_Bacteroidetes_oral_taxon_274	0.02	0.258824	Positive
SGB6007_Fusobacterium_nucleatum	SGB1341_Bacteroidetes_oral_taxon_274	0.02	0.152941	Positive
SGB3607_Treponema_vincentii	SGB1341_Bacteroidetes_oral_taxon_274	0.02	-0.00588235	Negative
SGB5935_GGB4333_SGB5935	SGB1341_Bacteroidetes_oral_taxon_274	0.02	0.132744	Positive
SGB1524_Prevotella_maculosa	SGB2479_Capnocytophaga_gingivalis	0.02	0.148012	Positive
SGB2497_Capnocytophaga_ochracea	SGB2479_Capnocytophaga_gingivalis	0.02	0.196613	Positive
SGB3931_Eubacterium_brachy	SGB2479_Capnocytophaga_gingivalis	0.02	0.0471281	Positive
SGB6653_Parvimonas_micra	SGB2479_Capnocytophaga_gingivalis	0.02	0.00883002	Positive
SGB1341_Bacteroidetes_oral_taxon_274	SGB2497_Capnocytophaga_ochracea	0.02	0.117734	Positive
SGB2479_Capnocytophaga_gingivalis	SGB2497_Capnocytophaga_ochracea	0.02	0.196613	Positive
SGB5896_Selenomonas_SGB5896	SGB2497_Capnocytophaga_ochracea	0.02	0.0147167	Positive
SGB19315_Campylobacter_rectus	SGB2497_Capnocytophaga_ochracea	0.02	-0.0721119	Negative
SGB5935_GGB4333_SGB5935	SGB2497_Capnocytophaga_ochracea	0.02	0.0649448	Positive
SGB2057_Porphyromonas_gingivalis	SGB19882_Candidatus_Nanosynsacchari_sp_TM7_ANC_38_39_G1_1	0.02	-0.152941	Negative
SGB1458_Prevotella_conceptionensis	SGB19882_Candidatus_Nanosynsacchari_sp_TM7_ANC_38_39_G1_1	0.02	0.0412981	Positive
SGB6007_Fusobacterium_nucleatum	SGB19882_Candidatus_Nanosynsacchari_sp_TM7_ANC_38_39_G1_1	0.02	-0.152941	Negative
SGB3613_Treponema_denticola	SGB19882_Candidatus_Nanosynsacchari_sp_TM7_ANC_38_39_G1_1	0.02	0.05	Positive
SGB5935_GGB4333_SGB5935	SGB19882_Candidatus_Nanosynsacchari_sp_TM7_ANC_38_39_G1_1	0.02	0.0766965	Positive
SGB15878_Actinomyces_oris	SGB3931_Eubacterium_brachy	0.02	0.142857	Positive
SGB2479_Capnocytophaga_gingivalis	SGB3931_Eubacterium_brachy	0.02	0.0471281	Positive
SGB6629_Filifactor_alocis	SGB3931_Eubacterium_brachy	0.02	0.0982197	Positive
SGB5872_GGB4299_SGB5872	SGB3931_Eubacterium_brachy	0.02	0.242826	Positive
SGB3613_Treponema_denticola	SGB3931_Eubacterium_brachy	0.02	0.0868286	Positive
SGB3585_Treponema_socranskii	SGB3931_Eubacterium_brachy	0.02	-0.00147167	Negative
SGB5935_GGB4333_SGB5935	SGB3931_Eubacterium_brachy	0.02	0.079705	Positive
SGB17007_Corynebacterium_matruchotii	SGB6627_Eubacterium_nodatum	0.02	0.00294118	Positive
SGB1524_Prevotella_maculosa	SGB6627_Eubacterium_nodatum	0.02	-0.0721119	Negative
SGB1341_Bacteroidetes_oral_taxon_274	SGB6627_Eubacterium_nodatum	0.02	0.0323529	Positive
SGB2016_Porphyromonas_endodontalis	SGB3920_Mogibacterium_timidum	0.02	-0.0176471	Negative
SGB1524_Prevotella_maculosa	SGB3920_Mogibacterium_timidum	0.02	-0.0603385	Negative
SGB1525_Prevotella_oris	SGB3920_Mogibacterium_timidum	0.02	0.0250184	Positive
SGB3607_Treponema_vincentii	SGB3920_Mogibacterium_timidum	0.02	0.185294	Positive
SGB3931_Eubacterium_brachy	SGB6629_Filifactor_alocis	0.02	0.0982197	Positive
SGB6939_Veillonella_parvula	SGB6629_Filifactor_alocis	0.02	0.0362391	Positive
SGB3585_Treponema_socranskii	SGB6629_Filifactor_alocis	0.02	-0.205355	Negative
SGB2057_Porphyromonas_gingivalis	SGB5872_GGB4299_SGB5872	0.02	0.126471	Positive
SGB3931_Eubacterium_brachy	SGB5872_GGB4299_SGB5872	0.02	0.242826	Positive
SGB17007_Corynebacterium_matruchotii	SGB5896_Selenomonas_SGB5896	0.02	-0.170588	Negative
SGB2016_Porphyromonas_endodontalis	SGB5896_Selenomonas_SGB5896	0.02	0.111765	Positive
SGB1561_Prevotella_nigrescens	SGB5896_Selenomonas_SGB5896	0.02	0.0852941	Positive
SGB1525_Prevotella_oris	SGB5896_Selenomonas_SGB5896	0.02	-0.164827	Negative
SGB2497_Capnocytophaga_ochracea	SGB5896_Selenomonas_SGB5896	0.02	0.0147167	Positive
SGB8831_Desulfobulbus_oralis	SGB5896_Selenomonas_SGB5896	0.02	-0.0088496	Negative
SGB17007_Corynebacterium_matruchotii	SGB5825_group_Dialister_invisus	0.02	-0.179412	Negative
SGB1525_Prevotella_oris	SGB5825_group_Dialister_invisus	0.02	-0.10596	Negative
SGB1341_Bacteroidetes_oral_taxon_274	SGB5825_group_Dialister_invisus	0.02	0.258824	Positive
SGB15877_Actinomyces_dentalis	SGB6939_Veillonella_parvula	0.02	0.0941176	Positive
SGB17007_Corynebacterium_matruchotii	SGB6939_Veillonella_parvula	0.02	0.302941	Positive
SGB2016_Porphyromonas_endodontalis	SGB6939_Veillonella_parvula	0.02	-0.15	Negative
SGB1561_Prevotella_nigrescens	SGB6939_Veillonella_parvula	0.02	-0.1	Negative
SGB6629_Filifactor_alocis	SGB6939_Veillonella_parvula	0.02	0.0362391	Positive
SGB1524_Prevotella_maculosa	SGB6653_Parvimonas_micra	0.02	-0.192789	Negative
SGB1561_Prevotella_nigrescens	SGB6653_Parvimonas_micra	0.02	0.0117647	Positive
SGB1525_Prevotella_oris	SGB6653_Parvimonas_micra	0.02	-0.00294334	Negative
SGB2479_Capnocytophaga_gingivalis	SGB6653_Parvimonas_micra	0.02	0.00883002	Positive
SGB2016_Porphyromonas_endodontalis	SGB6007_Fusobacterium_nucleatum	0.02	0.0470588	Positive
SGB1524_Prevotella_maculosa	SGB6007_Fusobacterium_nucleatum	0.02	0.0691685	Positive
SGB1561_Prevotella_nigrescens	SGB6007_Fusobacterium_nucleatum	0.02	0.0941176	Positive
SGB1341_Bacteroidetes_oral_taxon_274	SGB6007_Fusobacterium_nucleatum	0.02	0.152941	Positive
SGB19882_Candidatus_Nanosynsacchari_sp_TM7_ANC_38_39_G1_1	SGB6007_Fusobacterium_nucleatum	0.02	-0.152941	Negative
SGB8831_Desulfobulbus_oralis	SGB6007_Fusobacterium_nucleatum	0.02	0.0117995	Positive
SGB19315_Campylobacter_rectus	SGB6007_Fusobacterium_nucleatum	0.02	0.191176	Positive
SGB3585_Treponema_socranskii	SGB6007_Fusobacterium_nucleatum	0.02	-0.161765	Negative
SGB15878_Actinomyces_oris	SGB8831_Desulfobulbus_oralis	0.02	-0.178598	Negative
SGB17007_Corynebacterium_matruchotii	SGB8831_Desulfobulbus_oralis	0.02	-0.0412981	Negative
SGB1524_Prevotella_maculosa	SGB8831_Desulfobulbus_oralis	0.02	-0.0501846	Negative
SGB1525_Prevotella_oris	SGB8831_Desulfobulbus_oralis	0.02	-0.110701	Negative
SGB5896_Selenomonas_SGB5896	SGB8831_Desulfobulbus_oralis	0.02	-0.0088496	Negative
SGB6007_Fusobacterium_nucleatum	SGB8831_Desulfobulbus_oralis	0.02	0.0117995	Positive
SGB3585_Treponema_socranskii	SGB8831_Desulfobulbus_oralis	0.02	-0.088496	Negative
SGB1524_Prevotella_maculosa	SGB19315_Campylobacter_rectus	0.02	0.0868286	Positive
SGB2497_Capnocytophaga_ochracea	SGB19315_Campylobacter_rectus	0.02	-0.0721119	Negative
SGB6007_Fusobacterium_nucleatum	SGB19315_Campylobacter_rectus	0.02	0.191176	Positive
SGB1458_Prevotella_conceptionensis	SGB3613_Treponema_denticola	0.02	0.156343	Positive
SGB19882_Candidatus_Nanosynsacchari_sp_TM7_ANC_38_39_G1_1	SGB3613_Treponema_denticola	0.02	0.05	Positive
SGB3931_Eubacterium_brachy	SGB3613_Treponema_denticola	0.02	0.0868286	Positive
SGB2057_Porphyromonas_gingivalis	SGB3585_Treponema_socranskii	0.02	-0.0235294	Negative
SGB2053_Tannerella_forsythia	SGB3585_Treponema_socranskii	0.02	0.2	Positive
SGB3931_Eubacterium_brachy	SGB3585_Treponema_socranskii	0.02	-0.00147167	Negative
SGB6629_Filifactor_alocis	SGB3585_Treponema_socranskii	0.02	-0.205355	Negative
SGB6007_Fusobacterium_nucleatum	SGB3585_Treponema_socranskii	0.02	-0.161765	Negative
SGB8831_Desulfobulbus_oralis	SGB3585_Treponema_socranskii	0.02	-0.088496	Negative
SGB5935_GGB4333_SGB5935	SGB3585_Treponema_socranskii	0.02	0.144543	Positive
SGB1524_Prevotella_maculosa	SGB3607_Treponema_vincentii	0.02	-0.122149	Negative
SGB1341_Bacteroidetes_oral_taxon_274	SGB3607_Treponema_vincentii	0.02	-0.00588235	Negative
SGB3920_Mogibacterium_timidum	SGB3607_Treponema_vincentii	0.02	0.185294	Positive
SGB17007_Corynebacterium_matruchotii	SGB5935_GGB4333_SGB5935	0.02	-0.156343	Negative
SGB1411_group_Alloprevotella_tannerae	SGB5935_GGB4333_SGB5935	0.02	-0.0501477	Negative
SGB1525_Prevotella_oris	SGB5935_GGB4333_SGB5935	0.02	-0.0708489	Negative
SGB1341_Bacteroidetes_oral_taxon_274	SGB5935_GGB4333_SGB5935	0.02	0.132744	Positive
SGB2497_Capnocytophaga_ochracea	SGB5935_GGB4333_SGB5935	0.02	0.0649448	Positive
SGB19882_Candidatus_Nanosynsacchari_sp_TM7_ANC_38_39_G1_1	SGB5935_GGB4333_SGB5935	0.02	0.0766965	Positive
SGB3931_Eubacterium_brachy	SGB5935_GGB4333_SGB5935	0.02	0.079705	Positive
SGB3585_Treponema_socranskii	SGB5935_GGB4333_SGB5935	0.02	0.144543	Positive
